# Supplementary material for: Galectin-3 impacts Cryptococcus neoformans infection through direct antifungal effects
Source: Nat Commun. 2017 Dec 6;8:1968. doi: 10.1038/s41467-017-02126-7 (PMC5719036; doi:10.1038/s41467-017-02126-7)
Supplement: Supplementary file 3 — Supplementary Data 1 [file 41467_2017_2126_MOESM3_ESM.xlsx]

## Sheet: Sheet1
Supplementary Data 1. Up regulated genes with annotated functions in C. neoformans upon exposure to Gal-3.
Gene	logFC	logCPM	PValue	Avg RPKM-C	Avg RPKM-T	Gene ID	Annotation
XM_012192153.1	6.0269	5.9092	0	0.8	55.2	CNAG_03910	D-xylose-proton symporter
XM_012194171.1	5.90948	2.82982	0	0	2.4	CNAG_06812	phospholipase D, variant
XM_012198528.1	5.44859	8.91705	0	11.7	513.7	CNAG_05662	sugar transporter
XM_012191199.1	4.86894	6.62151	0	4.8	142.9	CNAG_00183	alternative cyclin Pcl12, variant
XM_012191495.1	4.66114	4.41069	0.04071	1.3	33	CNAG_00680	kinetochore protein Nuf2, variant
XM_012191826.1	4.38603	6.38112	0	3.9	81.8	CNAG_03772	glucose transporter
XM_012191299.1	4.17499	7.21458	0	6.9	126.2	CNAG_00393	1,4-alpha-glucan-branching enzyme
XM_012198536.1	3.81685	4.28341	0	1.2	16.8	CNAG_07874	sugar transporter
XM_012196714.1	3.81071	7.74927	0	12	170.1	CNAG_04621	glycogen(starch) synthase, variant
XM_012192450.1	3.58294	8.83722	0	31.8	384.2	CNAG_02943	cytoplasmic protein
XM_012194439.1	3.48264	7.81133	0	12.4	140	CNAG_02165	cytoplasmic protein
XM_012193764.1	3.45462	4.98851	0	2.7	30	CNAG_00864	MFS transporter, SP family, solute carrier family 2 (myo-inositol transporter), member 13
XM_012194787.1	3.43574	0.0632675	0	0.1	1.4	CNAG_02489	alcohol dehydrogenase, propanol-preferring
XM_012194657.1	3.19848	5.3416	0	6.1	56.7	CNAG_02269	autophagy-like protein 18 Atg18
XM_012191442.1	3.1241	4.44723	0	2.4	21.4	CNAG_00598	nicotinamide mononucleotide permease
XM_012198344.1	2.86863	11.3827	0	281.5	2069	CNAG_05387	galactose transporter
XM_012191781.1	2.83913	4.51762	0	3.5	25.2	CNAG_03666	acyl-CoA dehydrogenase
XM_012193765.1	2.81933	-0.241121	0.00013	0.5	3.3	CNAG_00865	maltose O-acetyltransferase partial
XM_012192132.1	2.80387	5.38941	0	8.7	61.1	CNAG_03876	Ras family protein
XM_012194860.1	2.73845	3.28356	0	1.3	9.1	CNAG_07641	monosaccharide transporter
XM_012194944.1	2.72977	9.70273	0	106.2	709	CNAG_05685	neutral amino acid transporter
XM_012194030.1	2.72361	4.76628	0	5.6	37	CNAG_01252	thiosulfate/3-mercaptopyruvate sulfurtransferase
XM_012191185.1	2.72249	12.3241	0	1089.1	7234.7	CNAG_00162	alternative oxidase, mitochondrial
XM_012192590.1	2.71829	3.06093	0	1.8	12.3	CNAG_02592	thioredoxin reductase GliT
XM_012197279.1	2.68722	5.6531	0	10.3	66.7	CNAG_01653	cytokine inducing-glycoprotein
XM_012191929.1	2.59195	6.7123	0	9.7	58.6	CNAG_04070	exonuclease
XM_012193425.1	2.52767	3.46037	0	1.9	11	CNAG_05266	membrane protein, variant
XM_012195873.1	2.51177	3.10972	0	1.4	8.2	CNAG_03442	phosphatidylinositol glycan, class T
XM_012195613.1	2.4682	5.29081	0	4.3	24.2	CNAG_03563	aspartate-tRNA(Asn) ligase
XM_012194884.1	2.46686	0.441288	0.00017	0.2	1.1	CNAG_06561	allantoate transporter
XM_012193248.1	2.46206	8.31226	0	45.7	254	CNAG_04981	catalase
XM_012191909.1	2.44178	6.32004	0	16.3	89.7	CNAG_03991	integral membrane protein
XM_012193748.1	2.42953	5.39474	0	5.3	28.9	CNAG_00883	transcription factor
XM_012192625.1	2.42294	2.66516	0	1.3	7	CNAG_06932	sugar transporter
XM_012193344.1	2.38885	5.23294	0	4.8	25.5	CNAG_05139	solute carrier family 35 (UDP-sugar transporter), member A1/2/3, variant
XM_012194484.1	2.36199	6.34126	0	9.7	50.1	CNAG_02028	CMGC/SRPK protein kinase
XM_012197123.1	2.33154	6.26679	0	24	121.8	CNAG_01955	alcohol dehydrogenase
XM_012194776.1	2.28934	5.00108	0	5.3	26.3	CNAG_02475	flavin-containing monooxygenase
XM_012197151.1	2.26414	11.4285	0	432.1	2089.6	CNAG_01464	nitric oxide dioxygenase
XM_012197669.1	2.24283	6.99224	0	23.3	111	CNAG_06241	acidic laccase
XM_012196068.1	2.2418	6.51422	0	34.1	162.8	CNAG_04248	ubiquitin thioesterase OTUB1
XM_012193395.1	2.23298	6.44666	0	48.2	227.9	CNAG_05221	histone H2A.Z
XM_012194507.1	2.21145	1.53755	0.00014	0.4	2.1	CNAG_02045	acetoacetate-CoA ligase
XM_012195951.1	2.20305	10.1165	0	273	1265.7	CNAG_03572	opsin 1
XM_012195482.1	2.20183	9.28738	0	30.4	140.6	CNAG_03202	adenylate cyclase
XM_012197744.1	2.16956	5.03777	0	9.7	44	CNAG_06102	ADP,ATP carrier protein, variant 3
XM_012197480.1	2.1654	3.29778	0	3.4	15.6	CNAG_01954	aldo-keto reductase
XM_012194264.1	2.15045	9.07673	0	260.5	1164.5	CNAG_07442	phosphatidylglycerol/phosphatidylinositol transfer protein
XM_012195267.1	2.14787	0.575138	0.0039	0.5	2.3	CNAG_05981	dynein light chain roadblock-type
XM_012197963.1	2.14668	6.82496	0	9.5	42.2	CNAG_06490	CAMK/CAMKL protein kinase
XM_012198024.1	2.13482	8.92046	0	52.1	230.6	CNAG_06327	DNA-binding protein creA
XM_012197097.1	2.133	6.8403	0	40.2	177.8	CNAG_01893	glutathione S-transferase Gst3
XM_012198383.1	2.10511	8.2759	0	118.9	514.5	CNAG_05442	TATA-box-binding protein
XM_012193264.1	2.10432	6.379	0	8	34.4	CNAG_05005	ULK/ULK protein kinase
XM_012198022.1	2.08728	6.17685	0	8.9	38	CNAG_06325	GTPase activator
XM_012198503.1	2.07767	5.20963	0	5.3	22.5	CNAG_05634	protein phosphatase 2 (formerly 2A), regulatory subunit B'
XM_012197313.1	2.05328	3.15074	0	3	12.8	CNAG_01714	sulfonate dioxygenase
XM_012198365.1	2.04751	5.77618	0	13.3	55.3	CNAG_05416	pre-mRNA-processing protein 45
XM_012196212.1	2.04443	4.58788	0	9.5	39.4	CNAG_04127	pre-mRNA-splicing factor CWC24
XM_012191302.1	2.04413	8.47926	0	61.6	255.9	CNAG_00396	AGC/PKA protein kinase
XM_012198116.1	2.04151	9.14271	0	278.7	1156.5	CNAG_06453	benzodiazapine receptor
XM_012195618.1	2.03864	4.77074	0	5	20.5	CNAG_07747	acyl-CoA oxidase
XM_012195316.1	2.03549	4.0279	0	3.7	15.2	CNAG_06568	RAN protein kinase
XM_012193157.1	2.03532	12.599	0	2082.7	8591.7	CNAG_05229	stomatin family protein
XM_012191825.1	2.03027	12.7337	0	739.6	3040.2	CNAG_03771	DNA binding protein Ncp1
XM_012194650.1	2.02602	4.74173	0	5.3	21.8	CNAG_02254	quinate permease
XM_012190987.1	2.0245	6.31303	0	15	61.4	CNAG_00638	GTPase
XM_012197732.1	2.0208	11.1938	0	314.2	1282.5	CNAG_06092	cyclin
XM_012192446.1	2.01136	8.03691	0	24.8	100.7	CNAG_02953	tuberin
XM_012195600.1	2.01068	13.5416	0	2653.6	10762.4	CNAG_07745	alcohol dehydrogenase, propanol-preferring
XM_012195384.1	1.99765	3.91832	0	2.7	11.1	CNAG_06678	enzyme activator
XM_012190948.1	1.994	3.47789	0	1.3	5.4	CNAG_00522	C2 domain-containing protein
XM_012196678.1	1.99147	3.40945	0	1.9	7.4	CNAG_04575	G2/mitotic-specific cyclin 1/2
XM_012196178.1	1.98756	3.78018	0	4.7	18.7	CNAG_04523	glyceraldehyde-3-phosphate dehydrogenase, type I
XM_012196591.1	1.98365	8.79385	0	67.7	269.5	CNAG_04735	extracellular elastinolytic metalloproteinase
XM_012195756.1	1.96932	4.87447	0	19.6	77.8	CNAG_03281	glycine-rich RNA binding protein, variant 2
XM_012197929.1	1.96904	7.08094	0	51.9	204.8	CNAG_06399	SH3 domain-containing protein
XM_012196069.1	1.9633	6.06758	0	14.5	56.9	CNAG_04253	transmembrane protein
XM_012190951.1	1.95096	8.79008	0	57.3	222.7	CNAG_00531	potassium/sodium efflux P-type ATPase, fungal-type
XM_012194245.1	1.94994	7.23509	0	53.3	207.2	CNAG_07414	pantoate-beta-alanine ligase
XM_012198511.1	1.94794	6.04582	0	27.8	108.1	CNAG_05643	DNA polymerase delta subunit 4
XM_012198185.1	1.94462	8.27594	0	44.8	173.6	CNAG_05355	E3 ubiquitin-protein ligase NEDD4
XM_012194598.1	1.93743	6.50421	0	8.1	31.3	CNAG_02168	glucoamylase
XM_012196824.1	1.9241	5.79115	0	23.3	89.1	CNAG_04797	signal recognition particle subunit SRP19
XM_012190771.1	1.91325	6.84547	0	52.8	200.4	CNAG_00036	Sec14 cytosolic factor
XM_012196968.1	1.90704	6.34444	0	10.1	38	CNAG_01533	rho GTPase activator
XM_012197253.1	1.90174	5.93438	0	16.8	63.3	CNAG_01614	U4/U6.U5 tri-snRNP-associated protein 2
XM_012195159.1	1.89859	4.42365	0	3.1	11.6	CNAG_05812	potassium:hydrogen antiporter, variant
XM_012198120.1	1.89773	6.49255	0	11.7	44.1	CNAG_06459	vacuolar membrane protein
XM_012198092.1	1.89713	5.52528	0	5.8	21.7	CNAG_06415	Cu2 -exporting ATPase
XM_012191493.1	1.89584	7.39913	0	37	139	CNAG_00678	urease accessory protein UreG
XM_012193731.1	1.89056	5.81016	0	16.9	63.4	CNAG_00920	YjeF family protein
XM_012196112.1	1.88147	3.98142	0	2.9	10.5	CNAG_04339	exocyst complex component EXO84
XM_012198336.1	1.874	3.7722	0	3.2	11.6	CNAG_05381	MFS transporter, SP family, solute carrier family 2 (myo-inositol transporter), member 13
XM_012191117.1	1.86794	4.96748	0	4	14.7	CNAG_00073	nuclear splicing protein
XM_012192395.1	1.86654	6.61514	0	21.5	79	CNAG_03051	polyamine transporter
XM_012192960.1	1.8618	7.76339	0	26.2	95.7	CNAG_06920	ubiquitin carboxyl-terminal hydrolase 10
XM_012198529.1	1.85377	6.3076	0	8.5	31	CNAG_05663	cell wall integrity protein scw1
XM_012192810.1	1.84399	6.44602	0	32.3	116.4	CNAG_02883	rho family protein
XM_012195682.1	1.83417	6.24292	0	8.8	31.6	CNAG_03171	Wee protein kinase
XM_012192632.1	1.82903	2.2063	1e-05	0.6	2.2	CNAG_02566	hepatocyte nuclear factor
XM_012192940.1	1.81721	7.02309	0	50.3	178.4	CNAG_06892	preconditioning-inducible protein
XM_012193670.1	1.8132	8.39108	0	143.4	508.4	CNAG_01102	oxidoreductase
XM_012195260.1	1.80699	5.92734	0	8	28.2	CNAG_05970	STE/STE20/PAKA protein kinase
XM_012196583.1	1.80491	7.85534	0	47.3	166.2	CNAG_04753	gluconolactonase
XM_012192817.1	1.80065	7.12498	0	22	77.1	CNAG_02895	dynamin GTPase
XM_012191589.1	1.79631	7.8599	0	44	153.6	CNAG_00815	MFS transporter, SIT family, siderophore-iron:H symporter
XM_012193351.1	1.78972	3.23828	0	2.8	9.6	CNAG_05149	protoheme IX farnesyltransferase
XM_012192716.1	1.78703	10.0418	0	364.2	1266.3	CNAG_02751	short-chain dehydrogenase
XM_012195359.1	1.785	10.5205	0	402.9	1397.8	CNAG_06640	cathepsin A (carboxypeptidase C)
XM_012196656.1	1.78494	6.76702	0	24.7	85.8	CNAG_07862	fumarate reductase
XM_012194600.1	1.78202	3.87906	3e-05	8.7	30.4	CNAG_02173	transporter particle component
XM_012195080.1	1.77922	5.73735	0	34.3	118.7	CNAG_05715	charged multivesicular body protein 5
XM_012195372.1	1.76703	7.36923	0	42.1	144.3	CNAG_06659	hexosaminidase
XM_012193447.1	1.76651	1.49884	0.00124	0.7	2.5	CNAG_05303	isocitrate lyase
XM_012195551.1	1.76179	8.24738	0	146.6	500.4	CNAG_03395	NifU-like protein c
XM_012196794.1	1.75946	9.55525	0	61	207.9	CNAG_04755	STE/STE11/BCK1 protein kinase
XM_012190901.1	1.75673	6.20879	0	13.7	46.5	CNAG_00388	1-phosphatidylinositol-4-phosphate 5-kinase
XM_012195985.1	1.75577	7.15224	0	19.1	64.8	CNAG_07724	ligand-regulated transcription factor
XM_012192774.1	1.75381	7.64058	0	19.9	67.6	CNAG_02834	sterol 3-beta-glucosyltransferase partial
XM_012195643.1	1.75155	7.26949	0	25.8	87.7	CNAG_03113	trehalose synthase
XM_012193375.1	1.74885	5.97472	0	8	26.9	CNAG_05181	white collar 1 protein
XM_012197837.1	1.74664	11.2597	0	694.6	2345.2	CNAG_06242	high-affinity iron permease CaFTR1
XM_012192286.1	1.74608	2.30373	0.00015	0.9	2.9	CNAG_04095	alpha-L-rhamnosidase
XM_012195017.1	1.74286	6.07653	0	19.5	65.8	CNAG_05891	TDG/mug DNA glycosylase
XM_012190797.1	1.73888	8.50648	0	51.9	174.6	CNAG_00130	CAMK/CAMK1/CAMK1-RCK protein kinase
XM_012195668.1	1.73447	4.87431	0	4.8	15.9	CNAG_03155	ENTH domain-containing protein
XM_012195713.1	1.73378	3.36502	1e-05	1.7	5.8	CNAG_03216	CAMK protein kinase
XM_012193356.1	1.73073	7.32377	0	15.4	51.4	CNAG_05155	protein-tyrosine-phosphatase
XM_012194637.1	1.72685	10.681	0	429.1	1428.8	CNAG_02225	glucan 1,3-beta-glucosidase
XM_012194878.1	1.72537	5.59635	0	6.5	21.7	CNAG_06533	ATP-dependent permease
XM_012191739.1	1.72415	5.31253	0	9.6	32.1	CNAG_06730	CMGC/GSK protein kinase
XM_012195599.1	1.71371	6.21823	0	13	42.9	CNAG_03533	JmjC domain-containing histone demethylation protein 1
XM_012196066.1	1.71347	7.52995	0.00251	31.1	102.4	CNAG_04245	chitinase
XM_012191410.1	1.7115	5.89596	0	16.3	53.6	CNAG_00556	CK1/CK1/CK1-G protein kinase, variant
XM_012192466.1	1.70611	4.83843	0	3.4	11.2	CNAG_02897	inositol hexaphosphate kinase 1
XM_012198377.1	1.70435	6.99444	0	19.8	65	CNAG_05431	pH-response transcription factor pacC/RIM101
XM_012197232.1	1.69554	5.32846	0	14.7	48	CNAG_01587	RNA polymerase-associated protein LEO1
XM_012191716.1	1.69238	5.86293	0	19.1	62.3	CNAG_06785	kynurenine 3-monooxygenase
XM_012191438.1	1.67649	7.19616	0	27	87	CNAG_00594	lipid particle protein
XM_012198021.1	1.67521	8.10794	0	45.6	146.6	CNAG_06323	L-fucose permease
XM_012196970.1	1.67138	2.47121	0.00012	0.5	1.6	CNAG_01536	myosin heavy chain
XM_012191406.1	1.66976	6.61817	0	26.1	83.7	CNAG_00554	inositol phosphorylsphingolipid-phospholipase C
XM_012196535.1	1.66815	10.6988	0	303.7	971.1	CNAG_04869	carboxylesterase
XM_012192105.1	1.66459	4.95655	0	10	31.7	CNAG_03848	glutathione transferase, variant
XM_012198397.1	1.6454	5.09092	0	6.8	21.5	CNAG_05459	Pi-transporter A-1
XM_012194689.1	1.64214	5.01326	0	16	50.2	CNAG_02325	mitochondrial protein
XM_012193620.1	1.63734	6.7232	0	11.4	35.8	CNAG_01243	histone-lysine N-methyltransferase, H3 lysine-4 specific
XM_012196772.1	1.63362	5.79583	0	22.8	71.3	CNAG_04716	KH domain-containing protein
XM_012191329.1	1.62515	7.19774	0	37.8	117.3	CNAG_00442	cyclin
XM_012196149.1	1.62258	7.9284	0	24.8	76.8	CNAG_04450	chromodomain-helicase-DNA-binding protein 1
XM_012190892.1	1.6186	4.92028	0	16.3	50.2	CNAG_00371	methylglutaconyl-CoA hydratase
XM_012194456.1	1.61769	7.56419	0	90.3	278.8	CNAG_02131	iron-sulfur cluster assembly protein partial
XM_012195389.1	1.61619	7.81567	0	39.1	120.6	CNAG_06688	mitofusin
XM_012191137.1	1.61585	6.88821	0	22.5	69.5	CNAG_00098	palmitoyl-protein thioesterase
XM_012196353.1	1.61158	2.36492	0.00261	1.3	4	CNAG_04343	nicotinamide mononucleotide permease
XM_012195339.1	1.6103	10.0867	0	274.5	843.6	CNAG_06606	rho family protein
XM_012196441.1	1.60814	6.66422	0	20.9	64.1	CNAG_04485	long-chain acyl-CoA synthetase
XM_012192179.1	1.60713	7.52116	0	20.3	62.3	CNAG_03950	transcription elongation factor SPT6
XM_012198512.1	1.60708	5.71109	0	19.8	60.6	CNAG_05644	2-nitropropane dioxygenase
XM_012197568.1	1.60281	8.64268	0	87.4	267.5	CNAG_05994	multidrug transporter
XM_012191023.1	1.60075	8.21741	0	55.2	168.2	CNAG_00735	aldehyde dehydrogenase family 7 member A1
XM_012195775.1	1.59129	6.24213	0	48.5	147.4	CNAG_03306	vesicle transport through interaction with t-SNAREs 1
XM_012198006.1	1.58837	6.87229	0	20	60.6	CNAG_06301	AGC/Akt protein kinase
XM_012195127.1	1.58453	6.10803	0	13.4	40.4	CNAG_05773	F-box and WD-40 domain-containing protein MET30
XM_012197229.1	1.58325	5.61542	0	29.4	88.8	CNAG_01583	vacuolar-sorting protein SNF7
XM_012194380.1	1.58265	5.92481	0	7.6	23.1	CNAG_02298	niemann-Pick C1 protein
XM_012192618.1	1.57707	3.14648	0.00062	2.8	8.5	CNAG_06914	tubulin gamma chain
XM_012195987.1	1.57647	3.63273	0.00963	3.6	10.8	CNAG_07725	HMG box factor
XM_012193423.1	1.57564	3.52743	0.01731	2.5	7.5	CNAG_05264	alpha-amylase AmyA, variant
XM_012191382.1	1.57474	8.52768	0	109.7	329.1	CNAG_00519	lathosterol oxidase
XM_012194851.1	1.56475	4.89847	3e-05	14.2	42.3	CNAG_07630	U3 small nucleolar ribonucleoprotein IMP4
XM_012197964.1	1.56466	5.88636	0	13.2	39.5	CNAG_06494	cold-induced thioredoxin domain-containing protein
XM_012192410.1	1.56122	8.59008	0	21.2	63	CNAG_03024	AGC protein kinase
XM_012195858.1	1.55594	2.84154	0.00021	1.3	3.9	CNAG_03422	calcineurin temperature suppressor Cts1
XM_012194308.1	1.55068	4.9216	0	6.1	18	CNAG_07625	plasma membrane protein
XM_012196538.1	1.55017	5.13584	0	5.2	15.5	CNAG_04864	iron regulator 1
XM_012196784.1	1.54993	7.32491	1e-05	40.6	119.8	CNAG_04738	fimbrin
XM_012192087.1	1.54361	4.16541	1e-05	4.6	13.5	CNAG_03826	histone acetyltransferase ESA1
XM_012193841.1	1.5415	10.0921	0	380.7	1116.2	CNAG_00984	glucose and ribitol dehydrogenase
XM_012190927.1	1.54001	2.89196	0.00037	2.9	8.5	CNAG_00452	isovaleryl-CoA dehydrogenase
XM_012193738.1	1.5393	6.42486	0	23.8	69.6	CNAG_00905	MFS transporter
XM_012193877.1	1.52383	3.56398	0.00459	4.4	12.6	CNAG_01029	impact family protein, variant
XM_012195000.1	1.51834	4.83237	0	7.5	21.6	CNAG_05843	translation initiation factor 4E
XM_012196141.1	1.51696	6.58442	0	9.5	27.4	CNAG_04433	CMGC/DYRK/DYRK2 protein kinase
XM_012196361.1	1.51693	7.54271	0	49.4	142.3	CNAG_04351	methylmalonate-semialdehyde dehydrogenase (acylating)
XM_012197337.1	1.51682	6.30156	0	30.1	86.5	CNAG_01742	aquaporin-associated protein
XM_012196163.1	1.5115	1.37562	0.01595	0.8	2.2	CNAG_04487	transcription regulator
XM_012197144.1	1.51142	5.00251	0	6.7	19.4	CNAG_02009	extensin
XM_012191941.1	1.5078	5.15295	0.00014	3.9	11.1	CNAG_03600	ATP-binding cassette, subfamily B (MDR/TAP), member 1
XM_012192534.1	1.49426	4.21995	0.00026	2.1	5.9	CNAG_02721	leucine repeat containing protein
XM_012194991.1	1.49205	9.2034	0	239.9	678.6	CNAG_05820	tryptophan aminotransferase partial
XM_012190779.1	1.49057	5.60341	0	5.8	16.3	CNAG_00066	membrane protein
XM_012197135.1	1.49028	8.10799	2e-05	24.1	68.2	CNAG_01988	bacteriophytochrome histidine kinase
XM_012191861.1	1.48897	3.97361	0.00016	5.7	16.1	CNAG_03851	general transcription factor 3C polypeptide 5 (transcription factor C subunit 1) partial
XM_012194899.1	1.48348	3.38613	0.00015	1.1	3.2	CNAG_06607	DNA polymerase alpha subunit A
XM_012197112.1	1.48031	6.62623	0	14.7	41.2	CNAG_01930	endopeptidase
XM_012195227.1	1.4786	4.77505	0	15.2	42.8	CNAG_05898	precorrin-2 dehydrogenase/sirohydrochlorin ferrochelatase
XM_012192727.1	1.47695	5.30216	0	7.5	20.9	CNAG_02764	ATP-binding cassette, subfamily D (ALD), peroxisomal long-chain fatty acid import protein
XM_012192983.1	1.47385	4.21484	0.00687	7.1	20.1	CNAG_07511	nucleolar protein 15
XM_012192301.1	1.47265	2.13543	0.00525	0.9	2.4	CNAG_06726	chitin synthase regulator 3
XM_012196365.1	1.47238	7.1207	0	31.9	89.1	CNAG_04354	exopolyphosphatase
XM_012198287.1	1.4698	4.63429	1e-05	3.5	9.7	CNAG_05616	ABC transporter
XM_012195489.1	1.46007	1.1464	0.02855	0.7	1.9	CNAG_03229	specific transcriptional repressor
XM_012192574.1	1.45372	3.8131	0.00055	1.1	3	CNAG_07552	DNA repair protein Rad8
XM_012191917.1	1.45273	5.01596	0	5.6	15.3	CNAG_04022	translation initiation factor
XM_012193545.1	1.45097	7.18258	0	36.2	99.7	CNAG_01422	endoplasmic reticulum protein
XM_012191789.1	1.44626	4.16585	1e-05	3.4	9.4	CNAG_03689	zf-C3HC4 type zinc finger protein
XM_012191918.1	1.4426	4.18171	0.00023	4.4	12.1	CNAG_04024	sugar transporter
XM_012195379.1	1.44153	9.50099	5e-05	334.9	916.4	CNAG_06668	mitochondrial protein
XM_012198265.1	1.44062	5.01955	0	11.6	31.6	CNAG_05563	histone deacetylase HOS2
XM_012191874.1	1.43559	3.29032	0.00182	2	5.3	CNAG_03893	MAP kinase phosphatase
XM_012197207.1	1.43383	6.73826	0.00476	19.2	52.2	CNAG_01556	cytoplasmic protein
XM_012196168.1	1.43382	2.45269	0.00529	0.9	2.4	CNAG_04496	rab GTPase activator
XM_012192283.1	1.43323	2.36702	0.01628	1.2	3.4	CNAG_04092	sugar transporter
XM_012193159.1	1.42706	7.49655	0	33.2	89.8	CNAG_05231	nuclear protein
XM_012193703.1	1.42665	4.59814	0.00027	3.3	8.8	CNAG_01016	vacuolar membrane protein
XM_012193400.1	1.42648	2.15184	0.0086	2	5.3	CNAG_05228	U3 small nucleolar ribonucleoprotein LCP5
XM_012195318.1	1.42611	9.86824	0	705.8	1909.9	CNAG_06574	antiphagocytic protein 1
XM_012195126.1	1.42235	6.57789	0	5.7	15.4	CNAG_05771	serine/threonine-protein kinase TEL1, variant
XM_012191605.1	1.42183	6.20875	0	29.5	79.6	CNAG_00834	phosphatidylserine decarboxylase, variant
XM_012196524.1	1.41864	3.89452	0.00017	2.5	6.8	CNAG_04895	nuclear protein
XM_012196127.1	1.41643	4.28055	0.00031	14.5	39	CNAG_04392	sterol-binding protein
XM_012194799.1	1.41614	9.23928	0	483.4	1298.5	CNAG_02503	glutathione peroxidase
XM_012192445.1	1.41496	4.60042	4e-05	8.9	23.8	CNAG_07510	farnesyl-diphosphate farnesyltransferase
XM_012194358.1	1.41252	5.04966	0	8	21.4	CNAG_02357	STE/STE7/MKK protein kinase
XM_012192244.1	1.41211	9.51652	0	520.8	1394.9	CNAG_04039	iron sulfur cluster assembly protein 2, mitochondrial
XM_012193355.1	1.41188	7.19621	0.00095	60.5	161.8	CNAG_05154	membrane fraction protein
XM_012190921.1	1.40709	7.44112	2e-05	26.8	71.6	CNAG_07359	Atypical/ABC1/ABC1-C protein kinase
XM_012191364.1	1.40415	5.50926	0	14.1	37.4	CNAG_00490	acetyl-CoA acyltransferase
XM_012191203.1	1.40068	7.15932	0	38.6	102.5	CNAG_00187	ubiquitin carboxyl-terminal hydrolase 1
XM_012193060.1	1.39927	3.01956	0.00417	3.2	8.5	CNAG_04982	cytosine-purine permease partial
XM_012197571.1	1.39875	7.26943	0.00023	47.2	125.3	CNAG_06000	glycoprotein
XM_012198250.1	1.39854	5.86749	0	9.3	24.6	CNAG_05531	DNA excision repair protein ERCC-4
XM_012198254.1	1.39628	7.79908	0	41.7	110.4	CNAG_05540	urease
XM_012196185.1	1.39569	2.97491	0.00323	2.1	5.6	CNAG_04538	ubiquitin-like modifier-activating enzyme ATG7
XM_012195731.1	1.39474	5.4463	0	18.8	49.9	CNAG_03242	solute carrier family 25 (peroxisomal adenine nucleotide transporter), member 17
XM_012191709.1	1.39255	6.46117	4e-05	8.4	22.3	CNAG_06797	lysine-specific demethylase 3
XM_012196715.1	1.39148	6.40929	1e-05	22	58.1	CNAG_04622	endoplasmic reticulum protein
XM_012195302.1	1.39114	5.86896	0	27.3	72	CNAG_06549	mRNA-capping enzyme subunit beta
XM_012194408.1	1.38707	5.8443	1e-05	22.5	59.1	CNAG_02231	cytosolic Fe-S cluster assembly factor NBP35
XM_012194438.1	1.38388	8.37979	0.00018	73.8	193.7	CNAG_02167	vacuolar protein sorting-associated protein 27
XM_012197212.1	1.38243	4.78576	0.00021	5.4	14.1	CNAG_01563	histone deacetylase 6/10
XM_012191050.1	1.38169	3.76215	0.00085	3.2	8.4	CNAG_00825	solute carrier family 25 (mitochondrial folate transporter), member 32
XM_012194255.1	1.37684	8.37557	0	102.9	269	CNAG_07427	CK1/CK1/CK1-D protein kinase
XM_012196588.1	1.37652	8.84451	0	108.7	284.1	CNAG_04741	endosome protein
XM_012197340.1	1.37385	8.07498	0	85	222	CNAG_01745	glycerol-3-phosphate dehydrogenase (NAD())
XM_012195010.1	1.36961	5.96256	0.00016	22.3	57.9	CNAG_05867	L-fucose transporter
XM_012192766.1	1.36647	3.37496	0.0188	1.8	4.8	CNAG_02820	serine/threonine protein kinase
XM_012197091.1	1.36401	5.43387	1e-05	10.9	28.2	CNAG_01867	mitochondrial division protein 1
XM_012191352.1	1.36327	4.75278	0.00031	27.1	70.6	CNAG_00470	charged multivesicular body protein 1
XM_012192012.1	1.36154	6.25255	6e-05	25.4	65.9	CNAG_03706	serine/threonine-protein phosphatase PP1
XM_012196558.1	1.3599	7.06697	0	12.5	32.4	CNAG_04815	cytokinesis protein
XM_012194035.1	1.35692	5.94062	0.00384	31.7	81.6	CNAG_01262	guanine nucleotide-binding protein subunit beta
XM_012196151.1	1.35589	2.67118	0.0088	4.4	11.3	CNAG_04455	peroxisomal membrane protein 4
XM_012193167.1	1.355	6.24673	5e-05	14.3	36.9	CNAG_05250	telomere maintenance protein
XM_012191063.1	1.34919	3.99609	0.00147	3.4	8.8	CNAG_00855	ligase
XM_012191661.1	1.34339	8.20216	1e-05	288.6	737.6	CNAG_07356	succinate dehydrogenase, cytochrome b556 subunit
XM_012193936.1	1.34319	6.85591	7e-05	28.6	73.1	CNAG_01119	POT family proton-dependent oligopeptide transporter
XM_012191638.1	1.34272	7.21845	8e-05	34.7	88.7	CNAG_07323	cactin
XM_012193434.1	1.33925	4.2591	0.00315	3.5	9	CNAG_05280	F-box and leucine-rich repeat protein GRR1
XM_012193845.1	1.33652	5.9605	1e-05	10.7	27.2	CNAG_00988	importin subunit beta-1
XM_012192231.1	1.33473	7.34107	1e-05	67	169.9	CNAG_04025	transaldolase
XM_012198418.1	1.3331	6.52765	0	25.4	64.6	CNAG_05496	2-isopropylmalate synthase
XM_012198065.1	1.33271	3.04796	0.01129	2.3	5.8	CNAG_06382	beta-transducin repeat containing protein
XM_012191280.1	1.33189	6.45969	0.00017	34.2	86.7	CNAG_00356	survival factor 1
XM_012196311.1	1.33	4.75772	0.00017	15.8	39.9	CNAG_04267	mitochondrial genome maintenance protein
XM_012192881.1	1.32861	7.12881	0.00026	39.7	100.3	CNAG_03003	chromatin structure-remodeling complex subunit SFH1
XM_012196280.1	1.32825	8.30763	1e-05	70.4	177.9	CNAG_04217	phosphoenolpyruvate carboxykinase (ATP)
XM_012194564.1	1.3251	4.12749	0.00095	12.3	31.3	CNAG_02115	nonhistone protein 6
XM_012191508.1	1.31834	5.88309	0.00149	18.4	46.1	CNAG_00697	UDP-glucose 4-epimerase
XM_012194029.1	1.31788	8.3929	9e-05	31.5	79	CNAG_01251	E3 ubiquitin-protein ligase TRIP12
XM_012193321.1	1.31531	8.47567	2e-05	195.6	490.3	CNAG_05095	pod-specific dehydrogenase SAC25
XM_012193757.1	1.3141	7.69606	0.00037	51.3	128.6	CNAG_00866	transketolase
XM_012192373.1	1.31111	6.00023	4e-05	18	45	CNAG_07491	glutaredoxin
XM_012193478.1	1.30825	4.79707	0.00888	7.1	17.8	CNAG_07800	syntaxin-binding protein 1
XM_012197152.1	1.30549	3.6143	0.01417	3	7.5	CNAG_01465	5' flap endonuclease
XM_012191300.1	1.30329	7.96979	3e-05	238.8	593.2	CNAG_00394	diphthamide biosynthesis protein 3
XM_012193444.1	1.30248	3.02648	0.01192	1.4	3.5	CNAG_05293	glycogenin glucosyltransferase
XM_012197191.1	1.30134	4.60628	0.00918	4.9	12.2	CNAG_01526	cleavage and polyadenylation specificity factor subunit 4
XM_012197779.1	1.30016	5.77211	0.00124	30.3	75	CNAG_06151	osomolarity two-component system, phosphorelay intermediate protein YPD1
XM_012195828.1	1.29697	8.33884	0.00073	67.1	165.9	CNAG_03376	cytoplasmic protein, variant
XM_012195295.1	1.29573	6.61095	0.0018	80.3	198.5	CNAG_06544	non-histone chromosomal protein 6
XM_012197461.1	1.29508	4.31303	0.00676	4.2	10.5	CNAG_01926	peroxisome targeting signal receptor
XM_012191988.1	1.29465	6.42026	5e-05	20.5	50.6	CNAG_03673	serine/threonine-protein phosphatase PP-Z1
XM_012193625.1	1.29332	6.39461	1e-05	13.6	33.4	CNAG_01234	spore wall assembly-associated protein
XM_012195492.1	1.29174	6.86594	0.00062	59.5	147	CNAG_03232	lactamase
XM_012194136.1	1.29134	6.4033	0.0011	13.6	33.4	CNAG_01412	phosphatidate phosphatase LPIN
XM_012194922.1	1.28807	5.97548	4e-05	31.7	77.9	CNAG_06670	HIV Tat-specific factor 1 partial
XM_012195464.1	1.28577	5.57961	0.00299	13.6	33.4	CNAG_03149	BRCA1-associated protein
XM_012192224.1	1.28559	4.4729	0.0147	9.1	22.3	CNAG_04010	GTP cyclohydrolase I
XM_012196740.1	1.28106	6.30799	8e-05	50.6	124.1	CNAG_04668	ubiquitin-conjugating enzyme E2 M
XM_012197667.1	1.28036	7.83673	0.00084	117.3	287	CNAG_06238	glutathione S-transferase
XM_012197158.1	1.28012	7.25897	0.00025	34.9	85.4	CNAG_01477	serine palmitoyltransferase
XM_012197233.1	1.27898	10.3961	6e-05	829.6	2027	CNAG_01588	plasma membrane proteolipid 3
XM_012192638.1	1.27637	8.84371	2e-05	256.5	625.2	CNAG_02575	RAB small monomeric GTPase
XM_012190936.1	1.27609	7.63111	3e-05	43.6	106.3	CNAG_00484	2-oxoisovalerate dehydrogenase E2 component (dihydrolipoyl transacylase)
XM_012196021.1	1.2747	8.96544	5e-05	227.7	554.8	CNAG_04112	oxidoreductase
XM_012195823.1	1.26899	6.40345	0.00865	11.5	28	CNAG_03370	calcium-binding protein NCS-1
XM_012198242.1	1.26786	7.17291	5e-05	41.2	99.9	CNAG_05517	solute carrier family 45, member 1/2/4
XM_012196734.1	1.26772	14.4995	0.00274	7113.2	17233.3	CNAG_04659	pyruvate decarboxylase
XM_012195306.1	1.25975	7.86866	0.00067	79.3	191.1	CNAG_06554	FAD dependent oxidoreductase
XM_012197297.1	1.25822	5.76928	0.01115	16.4	39.5	CNAG_01690	MFS transporter, variant 1
XM_012191833.1	1.25632	7.82108	5e-05	44.8	107.6	CNAG_03785	alpha,alpha-trehalase
XM_012195310.1	1.25344	4.43697	0.00274	5.2	12.5	CNAG_06560	esterase
XM_012190980.1	1.25271	5.43776	0.00156	11.7	28	CNAG_00627	specific transcriptional repressor
XM_012192846.1	1.24475	4.04874	0.00487	4.9	11.6	CNAG_02939	peroxin-3
XM_012193861.1	1.24345	7.12503	0.00041	50.1	119.5	CNAG_01007	C2 domain-containing protein
XM_012191868.1	1.23955	7.34649	0.00028	40.1	95.3	CNAG_07482	SCF-associated factor 1
XM_012195529.1	1.229	9.10243	0.0004	127.3	300.4	CNAG_03333	cytoplasmic protein
XM_012191197.1	1.22777	5.07873	0.0433	24.7	58.4	CNAG_00180	ubiquitin carboxyl-terminal hydrolase L3
XM_012196399.1	1.2276	6.62157	0.00018	42.8	101	CNAG_04403	CCCH zinc finger protein
XM_012196313.1	1.2267	8.03428	0.00013	181.6	428	CNAG_04270	syntaxin 8
XM_012192666.1	1.22659	7.14693	0.0017	21.9	51.5	CNAG_02662	cysteine protease ATG4
XM_012197884.1	1.22603	5.14071	0.00856	11.9	28	CNAG_06283	nucleolar protein
XM_012194629.1	1.22052	7.97461	0.00015	96.2	225.6	CNAG_02213	epsin
XM_012196501.1	1.21669	7.03848	0.00018	68.2	159.7	CNAG_07780	geranylgeranyl diphosphate synthase, type III
XM_012196033.1	1.21506	8.173	0.00027	45.2	105.7	CNAG_04151	oxysterol-binding protein
XM_012198297.1	1.21218	5.40802	0.00772	18.7	43.7	CNAG_05648	glutaminyl cyclase
XM_012197046.1	1.20976	10.1637	0.01996	71.9	167.4	CNAG_01722	vacuolar protein sorting-associated protein vps13
XM_012198195.1	1.20963	7.82209	0.00371	79.2	184.4	CNAG_05388	formamidopyrimidine-DNA glycosylase
XM_012194758.1	1.20735	3.40346	0.03399	4.8	11.3	CNAG_02435	white collar 2 protein
XM_012196109.1	1.20697	3.90767	0.01679	10.4	24.2	CNAG_04336	single-stranded nucleic acid binding protein
XM_012198136.1	1.20489	3.84746	0.02682	6.5	15.2	CNAG_06497	microsomal epoxide hydrolase
XM_012190971.1	1.20289	4.75762	0.00621	8	18.7	CNAG_00599	anion transporter
XM_012192718.1	1.19831	7.12711	0.00639	69	159.5	CNAG_02753	endoplasmic reticulum protein
XM_012196861.1	1.19798	4.56149	0.01578	16.8	38.8	CNAG_04853	derlin-2/3
XM_012197459.1	1.19672	5.97593	0.00447	25.7	59.3	CNAG_01922	alternative cyclin Pho80
XM_012196181.1	1.19571	2.87785	0.04792	4.6	10.7	CNAG_07779	D-glycerate 3-kinase
XM_012195598.1	1.19544	8.47833	0.0025	83.3	192	CNAG_03525	alpha,alpha-trehalase
XM_012195711.1	1.19501	6.75334	0.0224	29.3	67.5	CNAG_03213	UV damage endonuclease UvdE, variant
XM_012194897.1	1.19408	7.25023	0.00231	37.4	86.1	CNAG_06600	vesicle-fusing ATPase
XM_012196955.1	1.18798	5.42195	0.01241	12.3	28.2	CNAG_01502	major facilitator superfamily transporter
XM_012194549.1	1.18557	5.67702	0.0256	27.3	62.7	CNAG_02094	arp2/3 complex 34 kda subunit
XM_012193956.1	1.18366	5.52845	0.03997	15.2	34.6	CNAG_01144	replication factor A1
XM_012196098.1	1.18319	6.09011	0.04647	26	59.5	CNAG_04314	NAD kinase
XM_012191837.1	1.18214	6.5069	0.0049	21.4	48.9	CNAG_03796	NAK protein kinase
XM_012192659.1	1.17556	3.66216	0.0322	1.1	2.6	CNAG_02654	DNA polymerase epsilon catalytic subunit A
XM_012194702.1	1.17482	5.82074	0.00587	28.8	65.7	CNAG_02344	uracil phosphoribosyltransferase
XM_012197420.1	1.17172	6.66554	0.00642	14.3	32.4	CNAG_01863	ATP-dependent helicase STH1/SNF2
XM_012198531.1	1.17136	8.98127	0.00909	416.1	943.3	CNAG_07032	peroxiredoxin 5, atypical 2-Cys peroxiredoxin
XM_012195610.1	1.17063	4.8165	0.023	8.1	18.4	CNAG_03556	dimethylaniline monooxygenase
XM_012197328.1	1.16748	7.64927	0.02214	39.2	88.6	CNAG_01734	pre-mRNA-splicing factor ATP-dependent RNA helicase DHX16
XM_012194256.1	1.16742	5.1622	0.01938	7	15.9	CNAG_07430	transcription factor binding protein
XM_012191003.1	1.16476	7.15791	0.00418	33.2	74.9	CNAG_00683	CMGC/CLK protein kinase
XM_012191835.1	1.16251	6.25225	0.01248	33.2	74.9	CNAG_03794	endoplasmic reticulum protein
XM_012197339.1	1.15981	5.64173	0.0286	19.4	43.8	CNAG_01744	phosphatase
XM_012193201.1	1.15806	7.39233	0.03834	103.5	232.3	CNAG_05310	nipsnap family protein
XM_012195441.1	1.15646	5.49403	0.04974	11.4	25.5	CNAG_03100	cytoplasmic protein
XM_012196023.1	1.15258	3.6857	0.04453	5.4	12	CNAG_07756	cell division control protein
XM_012190991.1	1.1511	5.42789	0.01555	10	22.4	CNAG_00651	ATP-binding cassette, subfamily D (ALD), peroxisomal long-chain fatty acid import protein
XM_012192166.1	1.15091	4.62806	0.02546	9.1	20.2	CNAG_03929	solute carrier family 35, member C2
XM_012195319.1	1.14745	9.5195	0.04993	317	707.7	CNAG_06576	allergen
XM_012196289.1	1.14579	6.09433	0.04608	25.3	56.3	CNAG_04230	hydroxyethylthiazole kinase
XM_012196801.1	1.14451	7.74953	0.03822	243.2	541.1	CNAG_04765	arp2/3 complex 21 kda subunit
XM_012193102.1	1.14243	5.48691	0.02283	16.2	35.8	CNAG_05082	translation initiation factor 2D
XM_012191149.1	1.14023	4.25725	0.03609	5.5	12.3	CNAG_00111	splicing factor 3A subunit 1
XM_012193920.1	1.13874	5.89189	0.01021	27.3	60.6	CNAG_01094	pre-mRNA-splicing factor CWC25
XM_012192293.1	1.1369	5.38108	0.02742	27.2	60.1	CNAG_06711	signal recognition particle receptor subunit beta
XM_012190979.1	1.13677	9.47418	0.03175	80.7	178.7	CNAG_00625	ARF guanyl-nucleotide exchange factor
XM_012194287.1	1.13407	7.76532	0.03663	23.2	51.2	CNAG_02547	nuclear pore complex protein Nup205
XM_012192243.1	1.13367	4.11318	0.04666	5	11	CNAG_04038	MFS quinate transporter QutD
XM_012191590.1	1.13159	9.42479	0.00905	599.7	1322.5	CNAG_00816	microtubule binding protein
XM_012195696.1	1.13039	5.60382	0.02707	11.5	25.3	CNAG_03190	glucose-repressible alcohol dehydrogenase transcriptional effector
XM_012192394.1	1.12801	5.9185	0.02626	17.5	38.4	CNAG_03052	PP2Cc protein phosphatase
XM_012193823.1	1.12773	7.87422	0.02273	39.9	87.7	CNAG_00960	ATP-dependent RNA helicase DHX8/PRP22
XM_012197745.1	1.12579	8.71552	0.0249	76	166.9	CNAG_06103	RNA binding protein
XM_012193744.1	1.12211	11.1196	0.0203	580.3	1271.3	CNAG_00897	glucosidase
XM_012198296.1	1.12017	5.98566	0.01792	22.1	48.4	CNAG_05645	COP9 signalosome complex subunit 3
XM_012192430.1	1.1183	6.20051	0.01968	10.9	23.9	CNAG_02981	paired amphipathic helix protein Sin3a
XM_012192212.1	1.11583	7.59118	0.02708	62	135.1	CNAG_03998	transcriptional activator
XM_012196500.1	1.11378	6.62647	0.03068	43.1	94	CNAG_07778	translation initiation factor 2 subunit 1
XM_012194036.1	1.10488	6.20669	0.02796	18.6	40.4	CNAG_01263	vacuolar transporter chaperone 4
XM_012197842.1	1.09183	7.39441	0.03217	73.3	157.2	CNAG_06249	taurine catabolism dioxygenase TauD, variant
XM_012198491.1	1.0807	8.98776	0.04976	221.5	471.5	CNAG_05615	syntaxin 1B/2/3
