# Supplementary material for: Galectin-3 impacts Cryptococcus neoformans infection through direct antifungal effects
Source: Nat Commun. 2017 Dec 6;8:1968. doi: 10.1038/s41467-017-02126-7 (PMC5719036; doi:10.1038/s41467-017-02126-7)
Supplement: Supplementary file 4 — Supplementary Data 2 [file 41467_2017_2126_MOESM4_ESM.xlsx]

## Sheet: Sheet1
Supplementary Data 2. Down regulated genes with annotated functions in C. neoformans upon exposure to Gal-3.
Gene	logFC	logCPM	PValue	Avg RPKM-C	Avg RPKM-T	Gene ID	Annotation
XM_012196089.1	-9.75303	1.52577	0	2.2	0	CNAG_04297	ribonuclease HII
XM_012192266.1	-4.09901	4.43845	0	71.3	4.2	CNAG_04068	large subunit ribosomal protein L28e
XM_012196872.1	-3.90563	2.16604	0.01169	3.4	0.2	CNAG_04868	cytoplasmic protein, variant
XM_012197773.1	-3.9032	6.51528	0	328.5	22.1	CNAG_06144	cytoplasmic protein
XM_012192059.1	-3.82077	4.66389	0.02731	19	1.4	CNAG_03779	large subunit ribosomal protein L4, variant
XM_012198492.1	-3.79382	1.76786	0.00994	1.7	0.1	CNAG_05617	phosphatidylinositol glycan, class O, variant
XM_012191041.1	-3.76683	4.80138	0	24.2	1.8	CNAG_00788	NADH dehydrogenase
XM_012192763.1	-3.69921	2.55228	9e-05	8.3	0.6	CNAG_02818	glycine cleavage system T protein
XM_012193962.1	-3.64679	7.01928	0	350.9	28.2	CNAG_01153	small subunit ribosomal protein S13e
XM_012197430.1	-3.63496	4.59701	0	26.4	2.1	CNAG_01877	GMP synthase [glutamine-hydrolyzing]
XM_012197752.1	-3.54817	6.58408	0	47.8	4.1	CNAG_06112	carbamoyl-phosphate synthase arginine-specific large chain
XM_012191489.1	-3.44859	6.33632	0	166.5	15.4	CNAG_00672	small subunit ribosomal protein S11
XM_012191559.1	-3.407	5.06349	0	67.1	6.4	CNAG_00771	large subunit ribosomal protein L29
XM_012194664.1	-3.39992	5.50461	0	94.9	9	CNAG_02285	nucleoside diphosphate kinase
XM_012198108.1	-3.37509	6.14815	0	183.1	17.8	CNAG_06447	large subunit ribosomal protein L22
XM_012195922.1	-3.36879	6.43921	0	54.3	5.3	CNAG_03519	cytoplasmic protein, variant 1
XM_012197163.1	-3.36138	6.77771	0	136.6	13.4	CNAG_01486	large subunit ribosomal protein L15-A
XM_012192913.1	-3.32864	5.54804	0	114.1	11.4	CNAG_03053	large subunit ribosomal protein L23
XM_012196826.1	-3.31966	5.51238	0	83.6	8.4	CNAG_04799	large subunit ribosomal protein L14e
XM_012192296.1	-3.23605	4.38561	0	27.4	2.9	CNAG_06717	acyl-CoA-dependent ceramide synthase
XM_012194746.1	-3.22878	6.41027	0	64.4	6.9	CNAG_02418	asparagine-tRNA ligase
XM_012197503.1	-3.20117	5.93943	0	123.9	13.6	CNAG_01990	small subunit ribosomal protein S5
XM_012191565.1	-3.1973	5.37529	0	99.6	10.9	CNAG_00779	large subunit ribosomal protein L27e
XM_012198016.1	-3.17442	5.21849	0	26.6	3	CNAG_06314	phosphoribosylamine-glycine ligase
XM_012195288.1	-3.16056	1.28132	0.00061	2.1	0.2	CNAG_06539	monocarboxylic acid transporter, variant
XM_012195161.1	-3.15262	7.01253	0	208.1	23.5	CNAG_05814	small subunit ribosomal protein S10e
XM_012191082.1	-3.14801	3.32537	0	12.2	1.4	CNAG_00026	kynurenine aminotransferase, variant
XM_012194011.1	-3.14169	5.93976	0	114.2	13	CNAG_01224	large subunit ribosomal protein L18-A
XM_012192836.1	-3.11613	5.85077	0	90.3	10.5	CNAG_02928	large subunit ribosomal protein L5e
XM_012195803.1	-3.11112	5.22137	0	38.2	4.5	CNAG_03342	tRNA (guanine-N(7)-)-methyltransferase subunit TRM82
XM_012192217.1	-3.11009	6.92422	0	203.4	23.7	CNAG_04004	small subunit ribosomal protein S1
XM_012197477.1	-3.10631	6.11512	0	162.8	19	CNAG_01951	small subunit ribosomal protein S22-A
XM_012194723.1	-3.09442	4.48486	0	56.7	6.7	CNAG_02378	H/ACA ribonucleoprotein complex subunit 2
XM_012196828.1	-3.07978	2.99491	0	7.9	0.9	CNAG_04802	ribosomal RNA-processing protein 9
XM_012196775.1	-3.04701	6.72595	0	263.3	32.1	CNAG_04726	large subunit ribosomal protein L18Ae
XM_012197836.1	-3.04014	7.08864	0	125	15.3	CNAG_06240	protein disulfide-isomerase
XM_012191759.1	-3.01985	6.34938	0	127.4	15.8	CNAG_03618	NADPH2:quinone reductase
XM_012194692.1	-3.01419	6.27498	0	216.6	27	CNAG_02331	small subunit ribosomal protein S9
XM_012198481.1	-3.00672	3.50091	0	27.4	3.4	CNAG_05597	transcription initiation factor TFIID subunit 9/adenylate kinase
XM_012194813.1	-3.0029	2.98875	0	5.5	0.7	CNAG_02520	DNA-directed RNA polymerase III subunit RPC4
XM_012193652.1	-2.99931	5.06288	0	44	5.5	CNAG_01148	FK506-binding protein 4
XM_012194170.1	-2.99274	5.46218	0	107.3	13.6	CNAG_06811	large subunit ribosomal protein L22e
XM_012192616.1	-2.98482	1.74463	0	5.2	0.7	CNAG_06910	beta-lactamase
XM_012196357.1	-2.97034	4.42689	0	27.6	3.5	CNAG_04348	chaperone
XM_012194743.1	-2.96774	6.1411	0	75.1	9.7	CNAG_02415	annexin XIV
XM_012195848.1	-2.96072	0.793048	6e-05	1.4	0.2	CNAG_03406	compass component spp1
XM_012195745.1	-2.95939	7.47693	0	208.9	27	CNAG_03263	translation elongation factor Tu
XM_012192229.1	-2.95388	5.71472	0	142.9	18.6	CNAG_04021	large subunit ribosomal protein L24
XM_012197824.1	-2.94484	5.89205	0	193.6	25.3	CNAG_06222	large subunit ribosomal protein L32e
XM_012195590.1	-2.94014	7.06187	0	178.2	23.4	CNAG_03507	mitochondrial-processing peptidase subunit beta partial
XM_012194133.1	-2.94008	6.53434	0	80.3	10.5	CNAG_01404	hsp71-like protein
XM_012194106.1	-2.93679	5.15322	0	50.9	6.7	CNAG_01364	guanylate kinase
XM_012197259.1	-2.92589	5.55419	0	189.4	25.1	CNAG_01628	small subunit ribosomal protein S20
XM_012198095.1	-2.92222	3.11925	0	12.4	1.7	CNAG_06421	acetolactate synthase, small subunit
XM_012192144.1	-2.91837	3.45341	0	20.9	2.8	CNAG_03897	protein BCP1
XM_012192042.1	-2.89184	5.47795	0	81.3	11	CNAG_03747	large subunit ribosomal protein L27Ae
XM_012191954.1	-2.88788	6.62397	0	231.7	31.5	CNAG_03621	peptidyl-prolyl cis-trans isomerase, variant
XM_012194065.1	-2.88629	5.74135	0	48.6	6.6	CNAG_01300	small subunit ribosomal protein S21e
XM_012196797.1	-2.8664	5.12671	0	32.1	4.4	CNAG_04758	amt family ammonium transporter
XM_012195296.1	-2.86389	1.86037	0	3.2	0.4	CNAG_06545	pim1 protein RNA transporter 2
XM_012191990.1	-2.85627	3.14597	0	6.6	0.9	CNAG_03675	pumilio domain-containing protein
XM_012192060.1	-2.85428	6.37164	0	181.7	25.3	CNAG_03780	small subunit ribosomal protein S16
XM_012196416.1	-2.85158	5.89919	0	144.8	20.2	CNAG_04445	small subunit ribosomal protein S7e
XM_012194570.1	-2.84614	3.95959	0	20.2	2.8	CNAG_02123	methionyl-tRNA formyltransferase
XM_012193978.1	-2.84613	2.46666	0	7.3	1	CNAG_01179	DNA-directed RNA polymerase I and III subunit RPAC1
XM_012195953.1	-2.83234	5.75701	0	38.7	5.5	CNAG_03577	large subunit ribosomal protein LP0
XM_012195834.1	-2.82117	3.40391	0	7.1	1	CNAG_03390	AAA family ATPase
XM_012193960.1	-2.79521	5.95741	0	149.2	21.6	CNAG_01152	small subunit ribosomal protein S6e
XM_012192499.1	-2.79404	5.24764	0	244.2	35.5	CNAG_02811	small subunit ribosomal protein S29
XM_012195018.1	-2.79275	4.84462	0	23.3	3.4	CNAG_05900	glycine-tRNA ligase
XM_012197831.1	-2.78967	6.93741	0	197.6	28.7	CNAG_06231	large subunit ribosomal protein L13
XM_012196528.1	-2.78664	5.51475	0	142.2	20.8	CNAG_04884	large subunit ribosomal protein L44
XM_012190977.1	-2.77295	4.10669	0	27.8	4.1	CNAG_07374	DNA-directed RNA polymerase III subunit RPC5
XM_012196927.1	-2.77111	4.61516	0	30.7	4.5	CNAG_07851	isocitrate dehydrogenase, NAD-dependent
XM_012195719.1	-2.76638	8.906	0	629.1	93.1	CNAG_03225	malate dehydrogenase, NAD-dependent
XM_012191211.1	-2.76577	6.93132	0	399.1	59.1	CNAG_00232	large subunit ribosomal protein L30e
XM_012197161.1	-2.74764	6.77902	0	234.1	35.1	CNAG_01480	large subunit ribosomal protein L12
XM_012194621.1	-2.74686	4.88183	0	46.1	6.9	CNAG_02204	endonuclease G, mitochondrial
XM_012195702.1	-2.74358	7.43541	0	116.1	17.4	CNAG_03198	small subunit ribosomal protein S8e
XM_012196356.1	-2.73718	3.33855	0	8.2	1.2	CNAG_04347	aspartate kinase
XM_012195897.1	-2.73624	10.5803	0	2367.3	357.7	CNAG_03482	peroxiredoxin (alkyl hydroperoxide reductase subunit C), variant
XM_012191269.1	-2.73611	8.66011	0	293.7	44.3	CNAG_00334	hsp75-like protein
XM_012196827.1	-2.73421	6.23474	0	74	11.2	CNAG_04800	phenylalanine-tRNA ligase, alpha subunit
XM_012197187.1	-2.73395	4.40392	0	25.3	3.8	CNAG_01522	phenylalanine-tRNA ligase
XM_012196974.1	-2.73314	6.90927	0	113.2	17.1	CNAG_01544	histidyl-tRNA synthetase
XM_012198371.1	-2.7266	5.40247	0	38.7	5.9	CNAG_05425	asparagine synthase (glutamine-hydrolyzing)
XM_012196800.1	-2.72019	6.47449	0	134.5	20.5	CNAG_04762	large subunit ribosomal protein L4e
XM_012194584.1	-2.71091	6.77502	0	181.4	27.9	CNAG_02144	large subunit ribosomal protein L1-A
XM_012193871.1	-2.70209	2.8484	0	8.9	1.4	CNAG_01021	ATP phosphoribosyltransferase
XM_012195884.1	-2.69985	5.93646	0	47.6	7.4	CNAG_03457	arginine-tRNA ligase
XM_012192146.1	-2.69013	6.69292	0	64.8	10.1	CNAG_03899	hypoxia up-regulated 1
XM_012195655.1	-2.68985	2.41314	0	5.5	0.9	CNAG_03129	transcription factor iiia
XM_012195788.1	-2.68632	6.66584	0	123.1	19.2	CNAG_03322	UDP-glucuronate decarboxylase
XM_012191463.1	-2.66354	6.18221	0	112.4	17.9	CNAG_00640	small subunit ribosomal protein S4-A
XM_012197494.1	-2.65667	4.74595	0	52.1	8.3	CNAG_01976	large subunit ribosomal protein L23
XM_012191511.1	-2.65091	5.0359	0	146.5	23.5	CNAG_00703	large subunit ribosomal protein L31e
XM_012193626.1	-2.63845	3.02026	0	7.9	1.3	CNAG_01229	L-mandelate dehydrogenase
XM_012196881.1	-2.63815	6.24604	0	147.9	23.9	CNAG_04883	small subunit ribosomal protein S18
XM_012194716.1	-2.63644	6.06917	0	58.4	9.4	CNAG_02365	amidase
XM_012192842.1	-2.63339	3.71829	0	14.5	2.3	CNAG_02935	malonic semialdehyde reductase
XM_012198106.1	-2.62394	10.7434	0	1251.5	204.3	CNAG_06443	glucose-regulated protein
XM_012192931.1	-2.61956	4.53775	0	18.5	3	CNAG_03081	ATP-dependent RNA helicase MRH4, mitochondrial
XM_012195842.1	-2.60649	4.32602	0	23.4	3.9	CNAG_03400	oxidoreductase
XM_012191477.1	-2.5844	6.39191	0	75	12.6	CNAG_00656	large subunit ribosomal protein L7e
XM_012191452.1	-2.58041	3.0368	0	7.7	1.3	CNAG_00613	cytosine deaminase
XM_012196203.1	-2.5785	4.28623	0	18.8	3.2	CNAG_04114	small subunit ribosomal protein S0
XM_012192725.1	-2.57508	6.115	0	204.7	34.6	CNAG_02762	F-type H -transporting ATPase subunit G
XM_012197267.1	-2.57385	2.41669	0	3.3	0.6	CNAG_01639	elongation factor G, mitochondrial
XM_012195758.1	-2.56932	6.63999	0	261.4	44.3	CNAG_03283	large subunit ribosomal protein L24e
XM_012192879.1	-2.5554	5.84708	0	128.7	22	CNAG_03000	small subunit ribosomal protein S19e
XM_012191476.1	-2.5458	5.12891	0	154.3	26.6	CNAG_00655	large subunit acidic ribosomal protein P1
XM_012194000.1	-2.54152	7.14421	0	269.3	46.6	CNAG_01204	ATP synthase F1, delta subunit
XM_012197735.1	-2.53319	6.54166	0	231.5	40.2	CNAG_06095	large subunit ribosomal protein L13e
XM_012193244.1	-2.53284	5.87729	0	64.6	11.2	CNAG_04976	zuotin
XM_012192947.1	-2.5328	5.9199	0	60.2	10.5	CNAG_06900	2,3-bisphosphoglycerate-independent phosphoglycerate mutase
XM_012196376.1	-2.53159	4.06663	0	4.5	0.8	CNAG_04370	U3 small nucleolar RNA-associated protein 10
XM_012194627.1	-2.53084	4.19672	0	16.9	2.9	CNAG_02209	nucleolar protein 56
XM_012192538.1	-2.52533	4.37676	0	31.3	5.5	CNAG_02712	Bud32 protein kinase
XM_012193685.1	-2.52065	3.92315	0	7.4	1.3	CNAG_01061	serine/threonine protein kinase
XM_012197572.1	-2.51179	3.1059	0	8.1	1.4	CNAG_06002	tRNA (5-methylaminomethyl-2-thiouridylate)-methyltransferase
XM_012198496.1	-2.50659	6.21068	0	96.2	17	CNAG_05623	chorismate synthase
XM_012190868.1	-2.50109	3.76419	0	9.9	1.8	CNAG_00320	anaphase-promoting complex subunit 3
XM_012192719.1	-2.49534	5.88081	0	197.1	35.2	CNAG_02754	small subunit ribosomal protein S12e
XM_012191151.1	-2.48918	6.53228	0	102.4	18.4	CNAG_00116	small subunit ribosomal protein S3
XM_012194644.1	-2.48797	6.01282	0	78.4	14.1	CNAG_02234	large subunit ribosomal protein L6e
XM_012191770.1	-2.48484	3.34176	0.04881	4.9	0.9	CNAG_03645	NET1-associated nuclear protein 1 (U3 small nucleolar RNA-associated protein 17)
XM_012195119.1	-2.4825	5.84552	0	180.4	32.5	CNAG_05762	large subunit acidic ribosomal protein P2
XM_012192473.1	-2.47669	3.71696	0	12.8	2.3	CNAG_02885	capsular associated protein
XM_012195894.1	-2.47666	6.03417	0	40.5	7.3	CNAG_03476	spermidine synthase
XM_012191848.1	-2.45173	5.35546	0	57.8	10.7	CNAG_03822	monolysocardiolipin acyltransferase
XM_012192249.1	-2.45052	4.95718	0	34.4	6.3	CNAG_04044	U3 small nucleolar RNA-associated protein 6
XM_012195149.1	-2.44242	4.77117	0	52.4	9.7	CNAG_05800	large subunit ribosomal protein L33-b
XM_012191328.1	-2.44163	6.99739	0	120.4	22.3	CNAG_00441	inosine-5'-monophosphate dehydrogenase
XM_012197006.1	-2.43511	5.10429	0	39.5	7.3	CNAG_01627	amino oxidase
XM_012195959.1	-2.43416	6.35656	0	30.7	5.7	CNAG_03588	L-aminoadipate-semialdehyde dehydrogenase
XM_012198471.1	-2.43399	6.97439	0	229.8	42.8	CNAG_05584	methylthioribulose-1-phosphate dehydratase
XM_012196213.1	-2.43378	2.24525	0	6.3	1.2	CNAG_04128	GTPase inhibitor
XM_012197231.1	-2.41345	7.46126	0	310.7	58.7	CNAG_01586	F-type H -transporting ATPase subunit B
XM_012191595.1	-2.41214	5.97576	0	100.7	19	CNAG_00821	large subunit ribosomal protein L34e
XM_012193415.1	-2.41042	0.576875	0.00107	1.5	0.3	CNAG_05254	solute carrier family 35 (UDP-galactose transporter), member B1
XM_012191091.1	-2.3967	5.90511	0	110.5	21.1	CNAG_00034	large subunit ribosomal protein L9e
XM_012194130.1	-2.3946	6.00863	0	80.3	15.3	CNAG_01400	3-deoxy-7-phosphoheptulonate synthase
XM_012196396.1	-2.39369	4.34613	0	33.3	6.4	CNAG_04400	small subunit ribosomal protein S10
XM_012191727.1	-2.39329	3.43804	0	7.5	1.4	CNAG_06755	threonine-tRNA ligase
XM_012195059.1	-2.39274	1.62791	0.00291	2.6	0.5	CNAG_05676	tyrosine aminotransferase, variant
XM_012192387.1	-2.38684	6.17907	0	89.1	17.1	CNAG_03080	fatty acid elongase
XM_012192269.1	-2.38479	2.32177	0	10.5	2	CNAG_04072	60S ribosome subunit biogenesis protein nip7
XM_012192890.1	-2.37947	5.50442	0	146.8	28.4	CNAG_03015	large subunit ribosomal protein L37-A
XM_012193820.1	-2.37372	0.0479573	0.00137	1.4	0.3	CNAG_00939	glucan 1,3-beta-glucosidase partial
XM_012195898.1	-2.37326	3.64547	0	21.5	4.2	CNAG_03483	protein GET1
XM_012194081.1	-2.37132	7.98399	0	786	152.9	CNAG_01323	ubiquinol-cytochrome c reductase subunit 7
XM_012194708.1	-2.36617	5.88901	0	75	14.6	CNAG_02354	large subunit ribosomal protein L2
XM_012195194.1	-2.36544	4.29571	0	12.4	2.4	CNAG_05862	DNA excision repair protein ERCC-1
XM_012197512.1	-2.36247	6.2905	0	109.2	21.4	CNAG_02007	adenylate kinase 1
XM_012197070.1	-2.33825	6.84265	0	159.2	31.7	CNAG_01813	mannose-1-phosphate guanyltransferase
XM_012194618.1	-2.33494	3.559	0	30.1	6	CNAG_02202	adenylylsulfate kinase
XM_012193911.1	-2.33426	4.37204	0	20.3	4.1	CNAG_01078	aldehyde dehydrogenase (NAD)
XM_012193736.1	-2.33334	4.60794	0	31	6.2	CNAG_00909	phosphopantothenoylcysteine decarboxylase
XM_012194431.1	-2.33326	3.70644	0	16.6	3.3	CNAG_02181	dihydrokaempferol 4-reductase
XM_012197214.1	-2.32493	6.7695	0	65.2	13.1	CNAG_01565	biotin-[acetyl-CoA-carboxylase] ligase
XM_012195957.1	-2.31609	4.01373	0	16.9	3.4	CNAG_03584	Prp8 binding protein
XM_012192693.1	-2.31263	3.82475	0	87.2	17.6	CNAG_02709	small subunit ribosomal protein S19
XM_012193945.1	-2.30746	1.33251	2e-05	3.7	0.8	CNAG_01132	nucleolar protein 6
XM_012196969.1	-2.30676	5.69133	0	40.9	8.3	CNAG_01535	amino acid permease
XM_012191435.1	-2.30655	1.93913	0	6.9	1.4	CNAG_00592	dolichol-phosphate mannosyltransferase
XM_012195465.1	-2.30215	4.6587	0	32.2	6.6	CNAG_03150	solute carrier family 25 (mitochondrial folate transporter), member 32
XM_012194779.1	-2.30157	2.41318	0	5.9	1.2	CNAG_02478	glycerol dehydrogenase
XM_012191836.1	-2.29455	6.01637	0	83.3	17.1	CNAG_03795	N-glycosylase/DNA lyase
XM_012196723.1	-2.29361	4.35515	0	14.9	3.1	CNAG_04632	uracil permease
XM_012192225.1	-2.29002	6.13185	0	201.6	41.5	CNAG_04011	large subunit ribosomal protein L37a
XM_012191139.1	-2.28819	10.4678	0	1275.7	262.8	CNAG_00100	stress-induced-phosphoprotein 1
XM_012195622.1	-2.28735	3.91095	0	12.1	2.5	CNAG_03592	phosphomethylpyrimidine kinase
XM_012198438.1	-2.2858	5.25515	0	143.1	29.6	CNAG_05525	small subunit ribosomal protein S26
XM_012194900.1	-2.28466	3.25818	0	4.1	0.9	CNAG_06611	DNA-directed RNA polymerase I subunit RPA2
XM_012197236.1	-2.27925	4.72501	0	29.7	6.2	CNAG_01593	ribosome biogenesis protein SSF1/2
XM_012194785.1	-2.27385	8.27103	0	493	102.6	CNAG_02485	ATP synthase F1, gamma subunit
XM_012194927.1	-2.26644	3.89253	0	11	2.3	CNAG_06679	anthranilate synthase component I
XM_012195259.1	-2.25903	-0.650153	0.00433	1.2	0.2	CNAG_05968	cell division control protein 42
XM_012194204.1	-2.25877	6.7912	0	480.9	101.1	CNAG_06847	small subunit ribosomal protein S28
XM_012192485.1	-2.25488	3.2145	0	16.4	3.4	CNAG_02854	peroxiredoxin Q/BCP
XM_012197418.1	-2.25341	4.54798	0	29.8	6.3	CNAG_01860	ornithine cyclodeaminase
XM_012196920.1	-2.24834	6.00516	0	85.4	18.1	CNAG_07839	large subunit ribosomal protein L11
XM_012193594.1	-2.24601	4.78971	0	18.8	4	CNAG_01305	methionine-tRNA ligase
XM_012195086.1	-2.24488	5.69811	0	64.8	13.7	CNAG_05725	ketol-acid reductoisomerase, mitochondrial
XM_012195769.1	-2.24082	3.78209	0	21.3	4.5	CNAG_03300	ribosomal RNA-processing protein 1
XM_012193337.1	-2.23341	3.24576	0	12.4	2.7	CNAG_05125	diphosphomevalonate decarboxylase
XM_012197920.1	-2.23134	2.87413	0	14.5	3.1	CNAG_06373	mitotic spindle assembly checkpoint protein MAD2B
XM_012193403.1	-2.22343	2.92026	0	9.5	2	CNAG_05234	mitochondrial import inner membrane translocase subunit TIM54
XM_012191745.1	-2.2173	5.07092	0	103.1	22.4	CNAG_06714	endoplasmic reticulum vesicle protein 25 partial
XM_012192769.1	-2.21686	4.3991	0	23.8	5.2	CNAG_02825	argininosuccinate lyase
XM_012194235.1	-2.20633	7.08582	0	105.8	23.1	CNAG_07400	aspartate-tRNA(Asn) ligase
XM_012192611.1	-2.19098	2.14645	0	4.2	0.9	CNAG_06901	UDP-N-acetylglucosamine-dolichyl-phosphate N-acetylglucosaminephosphotransferase
XM_012197282.1	-2.19009	7.17782	0	156.1	34.4	CNAG_01657	fumarate hydratase, mitochondrial
XM_012198352.1	-2.18787	3.18421	0	4.6	1	CNAG_05400	minor histocompatibility antigen H13
XM_012195915.1	-2.18526	7.33109	0	215.4	47.6	CNAG_03510	large subunit ribosomal protein L36e
XM_012196245.1	-2.18276	3.02809	0	21.8	4.8	CNAG_04169	holo-[acyl-carrier protein] synthase
XM_012196413.1	-2.16926	9.34698	0	373.2	83.5	CNAG_04441	polyadenylate-binding protein, cytoplasmic and nuclear
XM_012193721.1	-2.1688	3.34938	0	9	2	CNAG_00966	aromatic-L-amino-acid decarboxylase
XM_012191987.1	-2.16577	5.76063	0	118.4	26.6	CNAG_03672	BET3 family protein
XM_012193401.1	-2.16499	6.85889	0	220	49.3	CNAG_05232	large subunit ribosomal protein L8
XM_012193387.1	-2.16394	4.03075	0	40	9	CNAG_05197	NADH dehydrogenase (ubiquinone) 1 alpha subcomplex 8
XM_012196480.1	-2.15517	5.65484	0	42.7	9.6	CNAG_06998	protein transporter SEC61 subunit alpha
XM_012191111.1	-2.15073	8.98952	0	314.3	71.2	CNAG_00061	citrate synthase, mitochondrial
XM_012192066.1	-2.14659	4.329	0	39.1	8.9	CNAG_03789	mRNA turnover protein 4
XM_012198349.1	-2.13839	4.38603	0	25.9	5.9	CNAG_05398	phosphoserine transaminase
XM_012197493.1	-2.13484	1.37436	0.00013	1.3	0.3	CNAG_01975	helicase
XM_012195692.1	-2.13397	3.17895	0	16.6	3.8	CNAG_03185	low temperature-responsive protein
XM_012194094.1	-2.1295	5.33062	0	44.3	10.2	CNAG_01345	small subunit ribosomal protein S2
XM_012191943.1	-2.12794	3.01251	0	7.6	1.7	CNAG_03603	ATP-dependent RNA helicase HAS1
XM_012198182.1	-2.12742	4.17704	0	12.9	3	CNAG_05352	acetyl-CoA transporter
XM_012196809.1	-2.12495	4.10758	0	21.1	4.9	CNAG_04776	homoserine dehydrogenase
XM_012195113.1	-2.1142	1.87078	0.00012	5.6	1.3	CNAG_05755	protein MAK16
XM_012195672.1	-2.11255	3.78994	0	38.3	8.9	CNAG_03159	cytoplasmic protein
XM_012192369.1	-2.10581	8.6581	0	1400.1	327.5	CNAG_07487	F-type H -transporting ATPase subunit D
XM_012194576.1	-2.09995	3.86627	0	27.1	6.3	CNAG_02128	translation initiation factor 3 subunit J
XM_012196344.1	-2.09878	7.89902	0	286.1	67.3	CNAG_04325	extradiol ring-cleavage dioxygenase
XM_012192826.1	-2.09602	4.86785	0	23.7	5.6	CNAG_02916	F-type H -transporting ATPase subunit F
XM_012198452.1	-2.09553	5.22192	0	124.2	29.2	CNAG_05554	cytochrome b5
XM_012192142.1	-2.08879	10.2315	0	3089.6	731.2	CNAG_03892	chaperonin GroES
XM_012194670.1	-2.08513	5.96948	0	55.2	13.1	CNAG_02294	phosphoribosylaminoimidazole carboxylase
XM_012197574.1	-2.0829	1.99103	9e-05	7.7	1.8	CNAG_06007	U3 small nucleolar RNA-associated protein 23
XM_012195241.1	-2.07395	6.65724	0	90.8	21.7	CNAG_05925	septin ring protein
XM_012194381.1	-2.07338	6.10448	0	100	23.9	CNAG_02296	ATP-binding protein
XM_012198217.1	-2.07061	5.42036	0	44.3	10.6	CNAG_05444	NADPH dehydrogenase
XM_012195851.1	-2.05652	6.43701	0	173.1	41.8	CNAG_03410	cytoplasmic protein
XM_012192835.1	-2.05482	5.16178	0	46.4	11.2	CNAG_02927	protein disulfide-isomerase
XM_012191904.1	-2.05265	6.0674	0	106.2	25.8	CNAG_03983	oxidoreductase
XM_012197444.1	-2.04679	2.32826	1e-05	4.9	1.2	CNAG_01898	protein MAK11
XM_012194288.1	-2.03145	6.42957	0	97.5	24	CNAG_02545	inorganic pyrophosphatase
XM_012196117.1	-2.02503	0.519875	0.00425	1.1	0.3	CNAG_04360	tRNA (guanine37-N1)-methyltransferase
XM_012192981.1	-2.02206	3.67029	0	9.7	2.4	CNAG_07502	CTP synthase
XM_012195175.1	-2.01596	2.48564	0	19.8	4.9	CNAG_05831	endoribonuclease
XM_012194194.1	-2.00581	5.80535	0	29.3	7.3	CNAG_06834	dolichyl-phosphate-mannose-protein mannosyltransferase
XM_012191295.1	-2.00047	4.19857	0	8	2	CNAG_00386	translation initiation factor 4G
XM_012194990.1	-1.99534	3.79659	0	6.6	1.7	CNAG_05815	glucosidase
XM_012192319.1	-1.99157	5.19611	0	27.6	7	CNAG_06748	U3 small nucleolar RNA-associated protein 7
XM_012193733.1	-1.98852	2.36729	0.00187	3.5	0.9	CNAG_07448	urea transporter
XM_012192697.1	-1.98343	5.54098	0	31.2	8	CNAG_02714	elongation factor 1-beta
XM_012194385.1	-1.98339	1.16853	0.00168	7	1.8	CNAG_02291	DASH complex subunit DAM1
XM_012191665.1	-1.98233	6.62552	0	118.7	30.2	CNAG_07363	isocitrate dehydrogenase, NAD-dependent
XM_012192783.1	-1.97603	7.33639	0	148.2	37.9	CNAG_02844	CDP-diacylglycerol-glycerol-3-phosphate 3-phosphatidyltransferase
XM_012193279.1	-1.97274	5.10245	0	23.5	6	CNAG_05028	cysteine synthase
XM_012195284.1	-1.96741	2.87564	0	9.3	2.4	CNAG_06535	ribosome biogenesis protein UTP30
XM_012192631.1	-1.96716	6.63728	0	64.2	16.5	CNAG_02565	homoaconitase, mitochondrial
XM_012195228.1	-1.96701	1.74857	5e-05	4.8	1.2	CNAG_05899	pyrroline-5-carboxylate reductase
XM_012193484.1	-1.96607	7.4271	0	67.7	17.4	CNAG_07810	mitochondrial protein
XM_012198402.1	-1.96575	7.15269	0	221.7	57.1	CNAG_05465	guanine nucleotide-binding protein subunit beta-like protein
XM_012191902.1	-1.96537	1.83044	0.00071	4.9	1.3	CNAG_03964	zinc knuckle family protein
XM_012195948.1	-1.96415	5.03117	0	32.9	8.5	CNAG_03562	D-amino-acid oxidase
XM_012195748.1	-1.95224	6.62684	0	83.9	21.8	CNAG_03270	adenylosuccinate lyase
XM_012192210.1	-1.95015	10.3926	0	924.2	240.6	CNAG_03996	guanosine-diphosphatase
XM_012191656.1	-1.94969	7.16064	0	118.2	30.8	CNAG_07346	T-complex protein 1 subunit eta
XM_012197032.1	-1.94959	5.79319	0	36.1	9.4	CNAG_01688	ATP-dependent metalloprotease
XM_012191817.1	-1.94098	1.88064	0.0008	3.1	0.8	CNAG_03753	dolichol-phosphate mannosyltransferase
XM_012191289.1	-1.93798	6.92967	0	346.3	90.9	CNAG_00370	polyubiquitin
XM_012192183.1	-1.93619	3.12235	0	12.5	3.3	CNAG_03957	4-nitrophenyl phosphatase
XM_012197260.1	-1.93575	0.778364	0.00139	6.4	1.7	CNAG_01629	multifunctional methyltransferase subunit TRM112
XM_012193238.1	-1.93267	6.72086	0	97.6	25.7	CNAG_04969	UDP-glucose 6-dehydrogenase
XM_012196381.1	-1.9298	3.55511	0	12.1	3.2	CNAG_04375	hexaprenyl-diphosphate synthase
XM_012193197.1	-1.92837	3.18835	0	5.8	1.5	CNAG_05302	amine oxidase
XM_012195751.1	-1.92583	2.81321	0	8.4	2.2	CNAG_03274	solute carrier family 25 (mitochondrial S-adenosylmethionine transporter), member 26
XM_012191569.1	-1.92461	6.72878	0	51.8	13.7	CNAG_00785	ATP-dependent RNA helicase eIF4A
XM_012195371.1	-1.92447	1.4009	0.00055	3.7	1	CNAG_06656	diphthine synthase
XM_012194757.1	-1.92325	5.66644	0	165.3	43.9	CNAG_02434	copper chaperone
XM_012190905.1	-1.9232	5.47192	0	42.8	11.4	CNAG_00399	transformer-2-beta isoform 3
XM_012191616.1	-1.92173	8.45191	0	475	126.2	CNAG_00854	C-8 sterol isomerase
XM_012192082.1	-1.91817	6.44085	0	119.7	31.9	CNAG_03819	sterol 24-C-methyltransferase
XM_012192951.1	-1.91671	7.56356	0	231.7	61.7	CNAG_06908	pyridoxal biosynthesis lyase pdxS
XM_012198146.1	-1.91194	3.45552	0	14.9	4	CNAG_06512	pirin
XM_012194366.1	-1.90985	2.44718	0.00018	3.1	0.8	CNAG_02328	pre-rRNA-processing protein TSR1
XM_012192185.1	-1.90795	3.90951	0	9.9	2.7	CNAG_03960	Gly-Xaa carboxypeptidase
XM_012197620.1	-1.90606	6.90189	0	49	13.1	CNAG_06123	leucine-tRNA ligase
XM_012194216.1	-1.90549	2.80754	0	16.6	4.5	CNAG_06865	translation machinery-associated protein 16
XM_012195242.1	-1.90531	1.62928	0.00057	3.2	0.9	CNAG_05927	ATP synthase mitochondrial F1 complex assembly factor 1
XM_012197663.1	-1.89258	7.95378	0	136.2	36.9	CNAG_06228	MIF4G/MA4 domain-containing protein
XM_012194007.1	-1.8915	6.39877	0	212.6	57.7	CNAG_01220	mitochondrial FAD-linked sulfhydryl oxidase ERV1
XM_012192173.1	-1.8895	3.36453	0	6.5	1.8	CNAG_03940	elongator complex protein 2
XM_012193988.1	-1.88619	4.47971	0	6.4	1.7	CNAG_01189	DNA-directed RNA polymerase I subunit RPA1
XM_012193010.1	-1.88572	2.73071	0	3.4	0.9	CNAG_07546	peptide chain release factor 1
XM_012193250.1	-1.88412	6.43856	0	165.3	45	CNAG_04985	nascent polypeptide-associated complex subunit alpha
XM_012191108.1	-1.88134	5.94802	0	58.1	15.9	CNAG_00058	T-complex protein 1 subunit epsilon
XM_012198453.1	-1.87648	7.5898	0	358	98.1	CNAG_05555	large subunit ribosomal protein L7Ae
XM_012194560.1	-1.87554	5.02583	0	68.4	18.8	CNAG_02106	mitochondrial intermembrane space import and assembly protein 40
XM_012197771.1	-1.86996	-0.877574	0.02075	1.5	0.4	CNAG_06141	dUTP pyrophosphatase
XM_012198447.1	-1.8688	0.961211	0.00313	2.4	0.7	CNAG_05541	kinase regulator
XM_012197391.1	-1.86351	2.8618	0	11	3	CNAG_01819	large subunit ribosomal protein L1
XM_012196333.1	-1.86303	6.89424	0	104.4	28.9	CNAG_04304	T-complex protein 1 subunit zeta
XM_012198223.1	-1.86001	3.28979	0	9.9	2.8	CNAG_05458	endo-1,3(4)-beta-glucanase
XM_012196582.1	-1.85945	6.17314	0	99	27.5	CNAG_04760	cytoplasmic protein
XM_012197382.1	-1.85556	5.87852	0	52.9	14.7	CNAG_01809	U4/U6 small nuclear ribonucleoprotein PRP3
XM_012193117.1	-1.85507	4.3304	0	17.1	4.7	CNAG_05113	aldehyde dehydrogenase (NAD)
XM_012195764.1	-1.85492	3.12424	0	17.6	4.9	CNAG_03293	pre-rRNA-processing protein TSR2
XM_012191035.1	-1.85246	8.48824	0	109.9	30.6	CNAG_00777	CCR4-NOT transcriptional complex subunit CAF120 partial
XM_012195014.1	-1.84954	3.99167	3e-05	6.5	1.8	CNAG_05884	importin beta-4 subunit
XM_012193002.1	-1.84873	4.00797	0	17.4	4.9	CNAG_07535	small subunit ribosomal protein S16
XM_012197437.1	-1.847	6.61217	0	103.4	28.9	CNAG_01884	large subunit ribosomal protein L3
XM_012193846.1	-1.8459	4.30296	0	26	7.3	CNAG_00989	ubiquitin carboxyl-terminal hydrolase L5
XM_012197196.1	-1.8442	4.34158	0	15.5	4.4	CNAG_01539	myo-inositol-1-phosphate synthase
XM_012194267.1	-1.84089	10.5008	0	947.8	266.2	CNAG_07445	transketolase
XM_012195780.1	-1.83908	8.2575	0	297.3	83.6	CNAG_03311	hydroxymethylglutaryl-CoA synthase
XM_012193972.1	-1.83512	7.23812	0	396.5	111.9	CNAG_01170	small subunit ribosomal protein S17
XM_012194395.1	-1.83454	6.36456	0.00025	33.4	9.4	CNAG_02264	AFG1-family ATPase
XM_012192514.1	-1.83045	1.99579	9e-05	1.6	0.5	CNAG_02773	exosome complex exonuclease RRP6
XM_012192002.1	-1.82968	5.14388	0	79.2	22.4	CNAG_03693	large subunit ribosomal protein L11
XM_012194880.1	-1.82738	4.15587	0	8.4	2.4	CNAG_06548	endoplasmic reticulum protein
XM_012191014.1	-1.82398	0.170695	0.01333	1.3	0.4	CNAG_00709	uracil-DNA glycosylase
XM_012195582.1	-1.82374	8.58302	0	549.8	156.4	CNAG_03486	peptidyl-prolyl cis-trans isomerase B
XM_012197031.1	-1.82311	6.86282	0	104.5	29.7	CNAG_01687	Atypical/RIO/RIO2 protein kinase
XM_012192442.1	-1.82149	4.21935	0	9.2	2.6	CNAG_02959	high-affinity iron transporter
XM_012196670.1	-1.8205	3.21541	0	17.7	5	CNAG_04556	translocation protein SEC62 partial
XM_012194682.1	-1.81646	10.2867	0	1451.2	414.6	CNAG_02315	ubiquinol-cytochrome c reductase, iron-sulfur subunit
XM_012192233.1	-1.81451	9.09785	0	485.6	138.9	CNAG_04028	RNA binding protein
XM_012191216.1	-1.8142	6.65712	0	44.2	12.6	CNAG_00238	isoleucine-tRNA ligase
XM_012195462.1	-1.8044	6.69982	0	89	25.7	CNAG_03146	alpha-amylase
XM_012197216.1	-1.80416	7.63098	0	174.5	50.3	CNAG_01568	T-complex protein 1 subunit alpha
XM_012195231.1	-1.79943	6.06478	0	140.2	40.5	CNAG_05904	small subunit ribosomal protein S14
XM_012193952.1	-1.79591	8.90571	0	626	181.4	CNAG_01138	cytochrome c peroxidase, mitochondrial
XM_012191141.1	-1.79576	5.33567	0	16.7	4.8	CNAG_00104	elongation factor 3
XM_012194691.1	-1.79048	5.77112	0	42.1	12.3	CNAG_02330	large subunit ribosomal protein L21e
XM_012196771.1	-1.78831	8.44409	0	372.9	108.6	CNAG_04715	oligosaccharyltransferase complex subunit alpha (ribophorin I)
XM_012197453.1	-1.78618	7.37697	0	160.3	46.8	CNAG_01914	mitochondrial protein
XM_012194788.1	-1.78507	1.47541	0.00082	3.7	1.1	CNAG_02491	nuclear protein
XM_012191027.1	-1.78239	4.38311	0	21.1	6.2	CNAG_00752	transducin family protein
XM_012192760.1	-1.78056	5.81735	0	57.6	16.9	CNAG_02812	ornithine carbamoyltransferase
XM_012191296.1	-1.77618	6.4585	0	70.1	20.6	CNAG_00389	mitochondrial protein
XM_012198279.1	-1.77453	6.60652	0	49.1	14.4	CNAG_05600	indigoidine synthase A family protein
XM_012193389.1	-1.76979	11.2581	0	1668.1	492.2	CNAG_05199	chaperone DnaK
XM_012197346.1	-1.76902	8.27634	0	526.5	155.5	CNAG_01752	solute carrier family 25 (mitochondrial 2-oxodicarboxylate transporter), member 21
XM_012196320.1	-1.76208	3.80004	0	34.7	10.3	CNAG_04286	DNA-directed RNA polymerase I, II, and III subunit RPABC3
XM_012194198.1	-1.75844	2.5134	0.00011	3.3	1	CNAG_06838	mitochondrial RNA helicase
XM_012192376.1	-1.75833	4.66015	0	16.2	4.8	CNAG_07494	U3 small nucleolar RNA-associated protein MPP10
XM_012194017.1	-1.74984	2.871	5e-05	9.8	2.9	CNAG_01236	rRNA-processing protein EBP2
XM_012194034.1	-1.74784	5.42151	0	55	16.5	CNAG_01257	aldo-keto reductase
XM_012191142.1	-1.74644	4.87713	0	54.7	16.4	CNAG_00105	pyridoxal reductase partial
XM_012191528.1	-1.74024	9.62152	0	216.1	65.1	CNAG_00730	ATP-binding cassette transporter
XM_012191259.1	-1.73743	6.02175	0	97.3	29.4	CNAG_00316	RdgB/HAM1 family non-canonical purine NTP pyrophosphatase
XM_012197409.1	-1.73673	5.2872	0	55.4	16.7	CNAG_01843	elongation factor Ts, mitochondrial
XM_012195118.1	-1.73572	5.68089	0	51.2	15.5	CNAG_05761	cyclin-dependent kinase regulatory subunit CKS1
XM_012194856.1	-1.73504	7.27662	0	244.6	73.9	CNAG_07637	large subunit ribosomal protein L3
XM_012192026.1	-1.73357	3.63674	4e-05	8.6	2.6	CNAG_03724	ribosomal RNA methyltransferase Nop2
XM_012197911.1	-1.72985	3.62766	0	4	1.2	CNAG_06348	ABC transporter PMR5
XM_012191919.1	-1.72873	2.46577	8e-05	2.9	0.9	CNAG_04026	chromosome transmission fidelity protein 1
XM_012194673.1	-1.72526	3.98696	0	15	4.6	CNAG_02301	lupus La protein
XM_012194084.1	-1.72455	6.77749	0	186.3	56.7	CNAG_01332	small subunit ribosomal protein S24e
XM_012190800.1	-1.72084	4.57879	0	16.7	5.1	CNAG_00143	phosphoribosylaminoimidazolesuccinocarboxamide synthase
XM_012192051.1	-1.72006	4.72152	0	42.1	12.8	CNAG_03766	ankyrin repeat-containing protein
XM_012194710.1	-1.71856	8.03158	0	361.6	110.5	CNAG_02359	small subunit ribosomal protein S25e
XM_012191613.1	-1.70957	3.51472	0	12.7	3.9	CNAG_00850	plant-inducible protein
XM_012197334.1	-1.70354	3.33791	2e-05	10.3	3.2	CNAG_01740	septin
XM_012193600.1	-1.70347	3.40139	0	22.5	6.9	CNAG_01295	acyl carrier protein
XM_012195163.1	-1.6987	8.24442	0	319.8	99.1	CNAG_05817	GDP-mannose transporter 1
XM_012191982.1	-1.69861	6.9498	0	86.1	26.7	CNAG_03663	L-lactate dehydrogenase
XM_012192629.1	-1.69832	4.89171	0	25.8	8	CNAG_02561	spermine transporter
XM_012196043.1	-1.69525	5.78273	0	40.4	12.5	CNAG_04179	lysine-tRNA ligase
XM_012192141.1	-1.69482	10.5821	0	1295.7	402.7	CNAG_03891	hsp60-like protein
XM_012192711.1	-1.693	5.51336	0	20.6	6.4	CNAG_02741	mitochondrial intermediate peptidase 1
XM_012193919.1	-1.68777	4.95322	0	14.5	4.5	CNAG_01091	U5 small nuclear ribonucleoprotein component
XM_012193066.1	-1.68283	3.38366	1e-05	8.6	2.7	CNAG_07802	class III aminotransferase
XM_012192791.1	-1.67882	7.16555	0	150	47.1	CNAG_02858	adenylosuccinate synthetase
XM_012192872.1	-1.6734	2.63287	8e-05	18.1	5.7	CNAG_02988	acetyltransferase
XM_012196731.1	-1.67034	7.3565	0	137.9	43.6	CNAG_04652	enoyl reductase
XM_012198537.1	-1.66901	3.36116	2e-05	6.6	2.1	CNAG_07878	nucleolar complex protein 2
XM_012196038.1	-1.66418	2.53675	0.00018	4.6	1.5	CNAG_04170	WD-repeat protein
XM_012194802.1	-1.66337	3.79369	1e-05	16.5	5.3	CNAG_02507	translation initiation factor 3 subunit H
XM_012192726.1	-1.66279	5.72796	0	39.8	12.6	CNAG_02763	phenylalanine-tRNA ligase, beta subunit
XM_012198502.1	-1.65924	7.16023	0	662.4	211.1	CNAG_05633	ubiquinol-cytochrome c reductase subunit 9
XM_012195523.1	-1.65591	6.76772	0	46.8	14.9	CNAG_03319	phospholipid binding protein
XM_012191567.1	-1.65275	0.779853	0.01975	6.4	2.1	CNAG_00781	U6 snRNA-associated Sm-like protein LSm3
XM_012194509.1	-1.65072	5.23758	0	27.7	8.9	CNAG_02049	proline dehydrogenase
XM_012194013.1	-1.64538	6.83228	0	101.9	32.8	CNAG_01231	agmatinase
XM_012197020.1	-1.64506	3.53609	0	7.2	2.3	CNAG_01667	4-hydroxybenzoate polyprenyl transferase
XM_012192754.1	-1.64256	6.43287	0	211.6	68.2	CNAG_02801	thioredoxin, variant
XM_012191649.1	-1.63846	8.2525	0	253.7	82.1	CNAG_07335	cystinosin
XM_012196953.1	-1.63809	1.39839	0.01332	2	0.6	CNAG_01497	integral membrane protein
XM_012194240.1	-1.63405	4.34009	0	7.5	2.4	CNAG_07409	DNA-directed RNA polymerase, mitochondrial
XM_012192205.1	-1.63366	7.10772	0	202.2	65.5	CNAG_03986	nam9 protein
XM_012196417.1	-1.63239	7.37994	0	456.1	148.1	CNAG_04448	large subunit ribosomal protein L19e
XM_012192236.1	-1.63105	4.31547	0	24	7.8	CNAG_04031	ribosomal RNA large subunit methyltransferase J
XM_012192770.1	-1.62793	5.65921	0	290.1	94.4	CNAG_02827	ubiquitin-like protein Nedd8
XM_012197937.1	-1.62666	5.23974	0	19.4	6.3	CNAG_06425	fungal specific transcription factor
XM_012194206.1	-1.62371	5.1989	0	34.2	11.1	CNAG_06849	saccharopine dehydrogenase (NAD, L-lysine forming)
XM_012197285.1	-1.62301	1.58967	0.032	3.6	1.2	CNAG_01664	CMGC/CDK/CDC2 protein kinase
XM_012194225.1	-1.62153	4.1123	4e-05	17.2	5.6	CNAG_06876	alpha-ketoglutarate-dependent taurine dioxygenase
XM_012192145.1	-1.62111	0.822607	0.01278	3.1	1	CNAG_03898	phosphoadenosine phosphosulfate reductase
XM_012190968.1	-1.62023	3.85147	0	8.7	2.9	CNAG_00590	para-aminobenzoate synthetase
XM_012194538.1	-1.61998	7.57262	0	149.1	48.8	CNAG_02081	mannosyl-oligosaccharide alpha-1,2-mannosidase
XM_012194502.1	-1.61265	2.96221	0.02095	6	2	CNAG_02039	integral membrane protein, variant
XM_012196474.1	-1.61201	3.67538	0	18.9	6.2	CNAG_04539	mitochondrial protein required for respiration
XM_012196523.1	-1.61043	2.31272	0.00062	4.6	1.5	CNAG_04896	tyrosine-tRNA ligase
XM_012194783.1	-1.61027	5.12616	0	78	25.7	CNAG_02482	translation machinery-associated protein 22
XM_012196676.1	-1.604	1.84698	0.00239	4.1	1.3	CNAG_04571	dimethyladenosine transferase
XM_012196148.1	-1.60394	0.962568	0.03328	1.5	0.5	CNAG_04449	alpha-1,6-mannosyltransferase
XM_012195048.1	-1.60261	5.12774	0	25.7	8.5	CNAG_05969	O-sialoglycoprotein endopeptidase
XM_012194553.1	-1.60008	5.0138	0	10	3.3	CNAG_02100	fatty acid synthase subunit alpha, fungi type
XM_012195770.1	-1.59767	5.6292	0	197.7	65.8	CNAG_03301	mitochondrial import inner membrane translocase subunit TIM13
XM_012196619.1	-1.59763	6.14621	0	102.9	34.2	CNAG_04657	short-chain dehydrogenase
XM_012191017.1	-1.59469	7.50889	0	113.5	37.8	CNAG_00719	ribosome biogenesis ATPase partial
XM_012192789.1	-1.59099	4.18254	3e-05	21.1	7	CNAG_02855	oligosaccharyltransferase complex subunit delta (ribophorin II)
XM_012198428.1	-1.5901	4.49251	3e-05	48.6	16.2	CNAG_05509	imidazoleglycerol-phosphate dehydratase
XM_012194317.1	-1.58466	4.76873	0	9.2	3.1	CNAG_02464	5-oxoprolinase (ATP-hydrolysing)
XM_012194008.1	-1.58238	6.76454	0	204.4	68.7	CNAG_01221	di-trans,poly-cis-decaprenylcistransferase
XM_012193850.1	-1.58062	3.44464	5e-05	9.3	3.1	CNAG_00992	homocitrate synthase, mitochondrial
XM_012193551.1	-1.58037	6.95208	0	45.7	15.4	CNAG_01415	cytoplasmic protein
XM_012197686.1	-1.57976	4.90074	0	42.8	14.4	CNAG_05999	peptide alpha-N-acetyltransferase
XM_012197761.1	-1.57965	12.0926	0	4338	1460.1	CNAG_06125	elongation factor 1-alpha
XM_012192706.1	-1.57817	6.39771	0	77.4	26.1	CNAG_02736	T-complex protein 1 subunit theta
XM_012195002.1	-1.57574	5.16821	0	18.3	6.2	CNAG_05846	ubiquitin-conjugating enzyme E2 O
XM_012197359.1	-1.5731	4.74286	0	25.4	8.6	CNAG_01780	cytoplasmic protein
XM_012198538.1	-1.57111	0.939637	0.01834	2.2	0.7	CNAG_07879	TRIAD3, E3 ubiquitin-protein ligase RNF216
XM_012196164.1	-1.56953	6.58729	0	90.6	30.7	CNAG_07776	tRNA pseudouridine(38-40) synthase
XM_012195044.1	-1.56864	1.60456	0.04364	1.8	0.6	CNAG_07693	high-affinity methionine permease
XM_012195946.1	-1.56536	2.84537	0.0008	5.1	1.7	CNAG_03559	allantoate permease
XM_012195001.1	-1.56365	5.03942	0	106.3	36.1	CNAG_05844	mitochondrial import inner membrane translocase subunit TIM8
XM_012193249.1	-1.56246	6.55943	0	92.7	31.6	CNAG_04984	pleiotropic drug resistance protein
XM_012196395.1	-1.56078	4.22185	0	30.7	10.5	CNAG_04399	YggS family pyridoxal phosphate enzyme
XM_012195733.1	-1.5577	4.68397	0	29.8	10.2	CNAG_03246	18S rRNA biogenesis protein RCL1
XM_012191846.1	-1.55702	2.26027	0.00215	2.4	0.8	CNAG_03820	nucleolar protein 14
XM_012192586.1	-1.55341	2.40544	0.00223	4.5	1.5	CNAG_02598	chitinase
XM_012194327.1	-1.55001	7.09034	0	67.1	23.1	CNAG_02440	cation-transporting ATPase
XM_012193924.1	-1.5494	4.78046	0	14.3	4.9	CNAG_01099	cleavage and polyadenylation specificity factor subunit 2
XM_012191894.1	-1.54796	7.00606	0	151.9	52.3	CNAG_03948	NAD(P)H:quinone oxidoreductase, type IV
XM_012196260.1	-1.54615	4.51987	0	10.3	3.5	CNAG_04191	SCYL protein kinase
XM_012192694.1	-1.54322	8.66492	0	329.2	113.7	CNAG_02710	T-complex protein 1 subunit gamma
XM_012190858.1	-1.54294	3.03104	0.00181	3.1	1.1	CNAG_00300	gamma-tubulin complex component 2
XM_012197687.1	-1.54266	5.83018	0	44.8	15.4	CNAG_06001	phosphomevalonate kinase
XM_012193790.1	-1.54219	3.02645	0.00044	8.5	3	CNAG_00895	solute carrier family 39 (zinc transporter), member 1/2/3
XM_012194937.1	-1.5407	5.31647	0.00421	19.1	6.6	CNAG_05673	GPI inositol-deacylase
XM_012195636.1	-1.54058	3.9689	6e-05	9.8	3.4	CNAG_03101	efflux protein EncT
XM_012194782.1	-1.54053	4.77257	3e-05	29.4	10.2	CNAG_02481	vacuolar protein
XM_012193946.1	-1.53848	3.48005	8e-05	16.5	5.7	CNAG_01133	mitochondrial protein
XM_012195199.1	-1.5319	2.44578	0.01387	2.1	0.7	CNAG_05866	plasma membrane fusion protein PRM1
XM_012191822.1	-1.52606	6.83387	0	24.9	8.7	CNAG_03763	IQ domain-containing GTPase activating protein
XM_012197081.1	-1.52405	4.7114	0	17.4	6.1	CNAG_01844	tetracycline efflux protein
XM_012194019.1	-1.52281	5.17623	0	27	9.5	CNAG_01239	chitin deacetylase
XM_012194725.1	-1.52245	1.44099	0.01763	3.2	1.1	CNAG_02382	ribosome biogenesis protein BRX1
XM_012195546.1	-1.52152	3.44408	0.00172	14	4.9	CNAG_03386	solute carrier family 25 (mitochondrial carnitine/acylcarnitine transporter), member 20/29
XM_012198077.1	-1.51957	12.3748	1e-05	2068.2	725.7	CNAG_06400	plasma-membrane proton-efflux P-type ATPase
XM_012193646.1	-1.51901	4.87336	2e-05	14.8	5.2	CNAG_07439	U3 small nucleolar RNA-associated protein 21
XM_012192486.1	-1.51532	5.81037	0	42.9	15.1	CNAG_02853	amidophosphoribosyltransferase
XM_012194834.1	-1.51494	1.65516	0.01809	5.7	2	CNAG_02546	transferase
XM_012195628.1	-1.5144	5.77902	0.00013	36.5	12.9	CNAG_03084	endoribonuclease L-PSP
XM_012193690.1	-1.51376	4.80274	0	8.3	2.9	CNAG_01053	nuclear pore complex protein Nup160
XM_012195779.1	-1.51227	1.84816	0.0108	5.8	2	CNAG_03310	nicotinamide N-methyltransferase
XM_012194739.1	-1.51219	1.29835	0.0139	9.9	3.5	CNAG_02412	rRNA-processing protein CGR1
XM_012191660.1	-1.51097	6.32934	0	116	40.9	CNAG_07354	3'(2'),5'-bisphosphate nucleotidase partial
XM_012192196.1	-1.51046	1.28101	0.01914	1.4	0.5	CNAG_03975	ribosome biogenesis protein ERB1
XM_012196977.1	-1.50971	3.24794	0.00095	13.4	4.7	CNAG_01550	pre-rRNA-processing protein TSR3
XM_012195109.1	-1.50611	10.7081	0	1420.5	503.3	CNAG_05750	ATP synthase subunit alpha, mitochondrial
XM_012193021.1	-1.50419	10.4262	0	761.7	270.2	CNAG_07561	6-phosphogluconate dehydrogenase, decarboxylating 1
XM_012194115.1	-1.50396	4.72606	2e-05	25.6	9.1	CNAG_01378	STE24 endopeptidase
XM_012195221.1	-1.50334	6.05514	0	116.9	41.5	CNAG_05892	phosphoglycerate mutase
XM_012192593.1	-1.5024	4.84244	0	14	5	CNAG_02587	alfa-L-rhamnosidase
XM_012193017.1	-1.49845	9.0653	0	1140.6	406.4	CNAG_07557	ATP-binding cassette transporter
XM_012194125.1	-1.49703	4.9442	0	31.3	11.1	CNAG_01395	ribose-5-phosphate isomerase
XM_012194931.1	-1.49657	8.03611	0	385.5	137.4	CNAG_07177	NADH dehydrogenase (ubiquinone) Fe-S protein 3
XM_012191031.1	-1.49625	3.50782	0.00091	5.9	2.1	CNAG_00764	ATP-dependent RNA helicase DBP4
XM_012194428.1	-1.49624	3.4112	0.00032	7.9	2.8	CNAG_02185	nuclear protein
XM_012196761.1	-1.49422	1.79765	0.01474	2.6	0.9	CNAG_04694	periodic tryptophan protein 1
XM_012195011.1	-1.49386	3.07103	0.00109	5.6	2	CNAG_05868	glutamate-1-semialdehyde 2,1-aminomutase
XM_012197173.1	-1.49337	4.95725	2e-05	15.9	5.7	CNAG_01498	arylsulfatase
XM_012191722.1	-1.49293	7.17252	0	277.1	99.1	CNAG_06767	F-type H -transporting ATPase subunit delta
XM_012192832.1	-1.49263	2.74617	0.00175	12.4	4.5	CNAG_02923	large subunit ribosomal protein L14
XM_012194903.1	-1.49093	2.78081	0.00536	5.4	1.9	CNAG_07664	mitochondrial protein
XM_012194651.1	-1.49018	8.40563	0	807.8	289.4	CNAG_02257	GTP-binding nuclear protein spi1 partial
XM_012198059.1	-1.48927	4.23198	2e-05	12.8	4.6	CNAG_06374	malate dehydrogenase (oxaloacetate-decarboxylating)(NADP)
XM_012192348.1	-1.48914	6.07813	2e-05	91.2	32.7	CNAG_06799	uroporphyrinogen decarboxylase
XM_012190943.1	-1.48802	4.49135	2e-05	23.2	8.3	CNAG_00504	peptidyl-prolyl cis-trans isomerase-like 4 partial
XM_012198498.1	-1.48686	3.86183	0.00039	8.6	3.1	CNAG_05629	endoribonuclease YSH1
XM_012195390.1	-1.48482	4.23927	1e-05	23.6	8.5	CNAG_06689	cytoplasmic protein
XM_012195651.1	-1.4732	4.74963	0.00088	13.1	4.7	CNAG_03124	periodic tryptophan protein 2
XM_012197261.1	-1.47024	6.16098	0	46.8	17	CNAG_01630	polyadenylation factor subunit 2
XM_012197274.1	-1.46952	4.30464	5e-05	29	10.6	CNAG_01647	translocation protein SEC66
XM_012194552.1	-1.46659	6.74113	1e-05	19.2	7	CNAG_02099	fatty acid synthase subunit beta, fungi type
XM_012195918.1	-1.46539	1.35505	0.02625	3	1.1	CNAG_03513	ribosomal RNA-processing protein 7
XM_012191996.1	-1.46448	8.04163	0	887.5	323.8	CNAG_03682	FK506-binding protein 1
XM_012195814.1	-1.46374	8.93901	0	3595.4	1311.8	CNAG_03359	cytochrome c oxidase subunit 7
XM_012192823.1	-1.46333	3.50074	0.0002	13.1	4.8	CNAG_02907	tRNA (guanine-N(1)-)-methyltransferase
XM_012191719.1	-1.46276	2.67243	0.00375	10.7	3.9	CNAG_06774	tRNA (guanine-N(7)-)-methyltransferase
XM_012192037.1	-1.46251	7.52895	0	344.3	125.7	CNAG_03739	large subunit ribosomal protein L10-like
XM_012194823.1	-1.46036	5.67563	0.0009	52.2	19.1	CNAG_02532	D-amino-acid oxidase
XM_012191336.1	-1.4594	1.5363	0.02196	2.3	0.8	CNAG_00451	cytoplasmic protein
XM_012197111.1	-1.45884	7.57794	0	78.7	28.8	CNAG_01928	xaa-Pro aminopeptidase
XM_012192385.1	-1.45598	7.93175	0	98.7	36.2	CNAG_07499	chitin synthase
XM_012193590.1	-1.45519	8.75069	0	333	122.2	CNAG_01314	vacuolar protein
XM_012194655.1	-1.45238	5.70138	0	20.8	7.7	CNAG_02265	exportin-T
XM_012193345.1	-1.45223	3.78837	0.00057	8	2.9	CNAG_05140	methylenetetrahydrofolate reductase
XM_012191445.1	-1.45192	2.64161	0.00352	9.9	3.6	CNAG_00603	pre-rRNA-processing protein PNO1
XM_012198203.1	-1.45014	4.48956	0.00035	29.5	10.8	CNAG_05402	protein CMS1
XM_012198094.1	-1.44937	4.66697	5e-05	37.4	13.8	CNAG_06420	solute carrier family 25 (mitochondrial citrate transporter), member 1
XM_012194076.1	-1.44835	2.12151	0.02425	8	3	CNAG_01316	replication factor A2
XM_012197813.1	-1.4479	2.69206	0.00387	4.8	1.8	CNAG_06206	ATP-dependent RNA helicase DBP9
XM_012190783.1	-1.44614	2.86105	0.00646	5.7	2.1	CNAG_00076	A/G-specific adenine glycosylase
XM_012192813.1	-1.44558	0.646717	0.04865	1.1	0.4	CNAG_02888	gamma-glutamyltransferase
XM_012192995.1	-1.44546	2.63099	0.00448	6.1	2.3	CNAG_07527	alpha-1,6-mannosyltransferase partial
XM_012193088.1	-1.44531	7.89792	0	242.2	89.5	CNAG_05059	pyruvate dehydrogenase E1 component subunit beta
XM_012191540.1	-1.44336	3.49681	0.00043	8.9	3.3	CNAG_00742	serine palmitoyltransferase
XM_012193831.1	-1.44315	5.01902	2e-05	30.4	11.2	CNAG_00976	carbamoyl-phosphate synthase, small subunit
XM_012191582.1	-1.44178	1.88506	0.02025	3.9	1.4	CNAG_00804	Gtr1/RagA G protein Gtr1
XM_012197573.1	-1.43922	2.56785	0.00468	5.8	2.1	CNAG_06004	transcription initiation factor TFIIH subunit 3
XM_012198407.1	-1.43878	7.64865	0	118.6	44	CNAG_05472	meiotic recombination protein SPO11, variant 2
XM_012190759.1	-1.43875	6.51236	0	36.9	13.7	CNAG_00010	cation transporter
XM_012198188.1	-1.43861	6.58979	0	55.8	20.7	CNAG_07873	MIPC synthase
XM_012196186.1	-1.43785	5.06618	2e-05	29.6	11	CNAG_04541	cleavage stimulation factor subunit 2
XM_012197947.1	-1.43693	8.15981	7e-05	199.1	74	CNAG_06446	mitochondrial splicing suppressor
XM_012191314.1	-1.43602	5.82821	0	49.2	18.3	CNAG_00418	S-adenosylmethionine synthase
XM_012197050.1	-1.43309	4.5204	0.0048	9.1	3.4	CNAG_07599	DNA mismatch repair protein PMS2
XM_012192219.1	-1.42992	4.29521	0.01553	10.1	3.8	CNAG_04005	cytoplasmic protein, variant
XM_012191228.1	-1.42977	1.77501	0.01983	4.7	1.8	CNAG_00259	bud site selection protein
XM_012190907.1	-1.42789	4.81384	0.00044	19.9	7.5	CNAG_00401	phosphatidylinositol glycan, class U
XM_012191823.1	-1.42453	4.69359	8e-05	9.5	3.6	CNAG_03767	cohesin complex subunit psm1
XM_012195885.1	-1.42162	5.94179	0	54.8	20.6	CNAG_03459	T-complex protein 1 subunit delta
XM_012195375.1	-1.42141	8.63491	0	757	284.4	CNAG_06663	ubiquinol-cytochrome c reductase subunit 6
XM_012191585.1	-1.41938	2.73812	0.02108	10	3.8	CNAG_00808	myosin regulatory light chain cdc4
XM_012192325.1	-1.41793	4.47106	0.00335	15.4	5.8	CNAG_06758	efflux protein
XM_012197451.1	-1.41742	2.58301	0.01502	2.8	1.1	CNAG_01909	signal transducer
XM_012196392.1	-1.41528	2.3749	0.00647	5.3	2	CNAG_04395	protein BFR2
XM_012190963.1	-1.41107	7.69386	0	116	43.9	CNAG_00572	DNA excision repair protein ERCC-2
XM_012192109.1	-1.41041	3.28163	0.00203	8.8	3.3	CNAG_03854	lysine decarboxylase
XM_012194392.1	-1.4101	4.13727	0.00036	11.6	4.4	CNAG_02267	cell cycle arrest protein BUB3
XM_012192171.1	-1.40687	5.594	2e-05	28	10.6	CNAG_03938	pheromone a factor receptor
XM_012196581.1	-1.40359	3.51293	0.00066	18.2	6.9	CNAG_04761	Ras family protein
XM_012192807.1	-1.40312	4.8702	0.00032	45.5	17.3	CNAG_02879	chloride channel protein, nucleotide-sensitive, 1A
XM_012198046.1	-1.40308	4.88453	0.0001	29.7	11.3	CNAG_06356	mitochondrial protein
XM_012194028.1	-1.40198	4.34857	8e-05	9.4	3.6	CNAG_01250	tRNA ligase
XM_012191376.1	-1.40016	2.25561	0.01946	26.3	10.1	CNAG_00510	prefoldin subunit 2 partial
XM_012197431.1	-1.40014	3.55148	0.00064	14.6	5.6	CNAG_01878	myo-inositol 2-dehydrogenase
XM_012194269.1	-1.39853	1.49172	0.03839	1.6	0.6	CNAG_07449	amino acid transporter
XM_012191443.1	-1.39816	4.45266	0.00056	15.5	5.9	CNAG_00600	capsular associated protein
XM_012195859.1	-1.3977	3.66064	0.00749	12.6	4.8	CNAG_03426	GDP-mannose transporter 2
XM_012198019.1	-1.39755	1.62259	0.03754	3	1.1	CNAG_06318	ribosome biogenesis protein YTM1
XM_012192204.1	-1.396	7.15814	0	376	143.8	CNAG_03985	Grx4 family monothiol glutaredoxin
XM_012195355.1	-1.39261	5.55914	2e-05	81.3	31.2	CNAG_06633	small subunit ribosomal protein S15
XM_012191369.1	-1.39014	5.10878	5e-05	26.6	10.2	CNAG_00500	protein phosphatase
XM_012196120.1	-1.38604	8.0484	0	141.1	54.3	CNAG_04364	dolichyl-diphosphooligosaccharide-protein glycosyltransferase
XM_012196095.1	-1.38318	5.51761	0.00086	36.9	14.2	CNAG_04311	charged multivesicular body protein 7
XM_012191125.1	-1.38209	6.39369	0	33.1	12.8	CNAG_00084	glutamine-tRNA ligase
XM_012194717.1	-1.37478	7.63598	0	180	69.9	CNAG_02366	4-aminobutyrate aminotransferase
XM_012196448.1	-1.37385	5.67484	3e-05	54.8	21.3	CNAG_04499	clathrin light chain
XM_012191920.1	-1.37292	5.496	2e-05	29.9	11.6	CNAG_04029	cytochrome P450
XM_012192049.1	-1.37051	4.7307	0.0001	35.6	13.9	CNAG_03764	integral membrane protein
XM_012192048.1	-1.36984	5.66142	0.00189	25.8	10	CNAG_03762	AdoMet-dependent rRNA methyltransferase SPB1
XM_012191188.1	-1.36978	2.79519	0.01499	9.7	3.8	CNAG_00165	methylthioadenosine phosphorylase
XM_012191393.1	-1.36874	5.88812	0	48.3	18.8	CNAG_00533	mitochondrial import inner membrane translocase subunit TIM50
XM_012198399.1	-1.36856	9.60643	0	1054.3	411	CNAG_05462	cytochrome b5 reductase
XM_012193391.1	-1.36665	5.05171	5e-05	26.7	10.4	CNAG_05202	SET domain-containing protein 6
XM_012197131.1	-1.36496	4.1217	0.00034	17.7	6.9	CNAG_01978	prenyl protein peptidase
XM_012194069.1	-1.36356	2.8619	0.00777	4	1.5	CNAG_01304	polynucleotide 5'-hydroxyl-kinase GRC3
XM_012197938.1	-1.36144	1.51256	0.04108	3.3	1.3	CNAG_06428	ubiquitin thioesterase OTU1
XM_012192006.1	-1.36027	7.31319	0.00093	42.8	16.8	CNAG_03701	3-phosphoshikimate 1-carboxyvinyltransferase
XM_012195786.1	-1.36015	5.89732	0	53.9	21.1	CNAG_03316	rho GDP-dissociation inhibitor
XM_012197984.1	-1.35958	3.25493	0.00421	3.3	1.3	CNAG_06277	ribosomal RNA-processing protein 12
XM_012198164.1	-1.35852	3.60819	0.00192	5.6	2.2	CNAG_07937	O-acetyltransferase
XM_012191068.1	-1.35707	5.61532	1e-05	37.9	14.9	CNAG_00007	methionine-tRNA ligase
XM_012194500.1	-1.35592	7.22074	7e-05	89.9	35.3	CNAG_02037	large subunit ribosomal protein L22
XM_012194018.1	-1.35475	3.48854	0.00511	7.5	2.9	CNAG_01238	arginine biosynthesis ArgJ, mitochondrial
XM_012197508.1	-1.35426	3.5151	0.00222	10	3.9	CNAG_01997	prephenate dehydrogenase (NADP)
XM_012195353.1	-1.35183	6.02752	5e-05	39.6	15.6	CNAG_06630	import inner membrane translocase subunit tim44
XM_012193980.1	-1.35159	10.3874	0	2501	986.5	CNAG_01181	small subunit ribosomal protein S27Ae
XM_012196278.1	-1.34628	4.21787	0.00377	13.9	5.5	CNAG_04215	sulfate adenylyltransferase
XM_012192507.1	-1.34418	4.41529	0.00969	25	9.9	CNAG_02795	phosphoribosylglycinamide formyltransferase
XM_012193635.1	-1.34384	4.88018	0.00243	18.9	7.5	CNAG_01203	dual specificity phosphatase 12
XM_012191964.1	-1.34356	1.54232	0.04203	8.7	3.5	CNAG_03636	DNA-directed RNA polymerase I and III subunit RPAC2
XM_012196975.1	-1.34351	3.37712	0.00363	10.2	4.1	CNAG_01546	S-adenosylmethionine-dependent methyltransferase
XM_012196176.1	-1.34213	4.18075	0.00333	16.6	6.6	CNAG_04521	oxidoreductase
XM_012198056.1	-1.33972	3.14435	0.0071	5.3	2.1	CNAG_06370	branched-chain amino acid aminotransferase
XM_012192487.1	-1.33965	7.30885	0	155.5	61.9	CNAG_02851	threonine aldolase
XM_012196680.1	-1.33912	7.08893	4e-05	131.6	52.3	CNAG_04577	nucleoside-diphosphate kinase
XM_012197249.1	-1.33336	4.64575	0.00015	7.4	2.9	CNAG_01609	cystathionine gamma-synthase
XM_012192480.1	-1.33334	7.60631	1e-05	111.3	44.5	CNAG_02867	phosphatidylinositol phospholipase C, delta
XM_012195827.1	-1.32936	7.00956	0	165.9	66.4	CNAG_03375	succinyl-CoA synthetase alpha subunit
XM_012192915.1	-1.32898	4.01348	0.00142	42.2	16.9	CNAG_03055	bud site selection protein 20
XM_012192758.1	-1.32771	3.96991	0.00249	9	3.6	CNAG_02809	tRNA-specific adenosine deaminase 3
XM_012191946.1	-1.32307	7.02942	0.00347	46.7	18.8	CNAG_03606	translation initiation factor aIF-2
XM_012192857.1	-1.32306	6.47357	0.0003	543.1	218.6	CNAG_02961	F-type H -transporting ATPase subunit J
XM_012196711.1	-1.32183	4.0779	0.00255	8.4	3.4	CNAG_04617	OPT family small oligopeptide transporter
XM_012198455.1	-1.31658	4.64109	0.00099	19.3	7.8	CNAG_05557	mitochondrial outer membrane protein
XM_012191446.1	-1.31192	7.1195	0.00014	144.1	58.5	CNAG_00605	cytoplasmic protein
XM_012194154.1	-1.30897	4.79544	0.00021	22.8	9.3	CNAG_01439	U4/U6 small nuclear ribonucleoprotein PRP4
XM_012192926.1	-1.30646	9.44751	5e-05	563.8	229.4	CNAG_03072	enolase
XM_012198416.1	-1.30606	3.63425	0.02014	13.4	5.4	CNAG_05485	tRNA (adenine-N(1)-)-methyltransferase catalytic subunit TRM61
XM_012198292.1	-1.30316	1.88614	0.04868	2.3	0.9	CNAG_05627	ATP-dependent rRNA helicase SPB4
XM_012194441.1	-1.29966	3.78992	0.00409	35.3	14.4	CNAG_02162	U3 small nucleolar RNA-associated protein 24
XM_012197109.1	-1.29862	7.31664	5e-05	172.5	70.6	CNAG_01923	ATPase GET3
XM_012192330.1	-1.29815	2.70228	0.03329	8	3.3	CNAG_06764	short-chain dehydrogenase
XM_012192084.1	-1.29588	7.50124	0.00151	221.4	90.9	CNAG_03824	solute carrier family 25 (mitochondrial phosphate transporter), member 3
XM_012195642.1	-1.29453	4.95844	0.00032	28.6	11.7	CNAG_03109	ubiquitin carboxyl-terminal hydrolase 14
XM_012195232.1	-1.29375	8.99829	0.0002	692.8	284.4	CNAG_05909	cytochrome c1, heme protein, mitochondrial
XM_012192749.1	-1.28958	5.96868	0.00162	42	17.3	CNAG_02794	dihydroorotate dehydrogenase (fumarate)
XM_012192027.1	-1.28561	7.91594	2e-05	326.5	134.8	CNAG_03725	dTDP-4-dehydrorhamnose reductase
XM_012197955.1	-1.28387	3.45915	0.01133	12.5	5.2	CNAG_06471	small subunit ribosomal protein S12
XM_012198382.1	-1.28257	4.21595	0.00141	16.9	7	CNAG_05441	lipid particle protein
XM_012191521.1	-1.28192	7.89332	2e-05	673.3	278.8	CNAG_00716	cytochrome c
XM_012190918.1	-1.28058	5.36842	0.00948	29.6	12.2	CNAG_00427	type 2C protein Phosphatase
XM_012198470.1	-1.27819	5.2349	0.00053	35.2	14.6	CNAG_05583	ceramide glucosyltransferase
XM_012195549.1	-1.27792	3.78681	0.00598	11.7	4.8	CNAG_03389	alpha-ketoglutarate catabolism dioxygenase
XM_012191042.1	-1.27581	5.97176	0.00068	16.4	6.8	CNAG_00792	ATP-binding cassette transporter
XM_012192834.1	-1.27391	6.41596	0.00039	97.6	40.6	CNAG_02925	d-arabinitol 2-dehydrogenase
XM_012192047.1	-1.27143	5.1864	0.00059	15.6	6.5	CNAG_03761	mRNA 3'-end-processing protein RNA14
XM_012197712.1	-1.27105	3.58904	0.01568	9.8	4.1	CNAG_06051	galactokinase
XM_012198126.1	-1.27053	2.31856	0.0371	3.1	1.3	CNAG_06468	nucleolar GTP-binding protein
XM_012197941.1	-1.2664	4.7395	0.00093	16.9	7.1	CNAG_06434	regulatory subunit for Cdc7 protein kinase
XM_012198325.1	-1.26577	5.77262	0.00035	38.2	16	CNAG_05366	translation initiation factor 2A
XM_012197277.1	-1.26387	5.53722	0.00047	25.9	10.8	CNAG_01650	large subunit ribosomal protein L7
XM_012191335.1	-1.26274	6.75992	0.0012	136.9	57.4	CNAG_00450	3-isopropylmalate dehydrogenase
XM_012190869.1	-1.26102	3.06342	0.02597	2.7	1.1	CNAG_00321	dRaptor partial
XM_012195092.1	-1.25963	8.03292	0.00076	188.3	79.2	CNAG_05731	glyoxal oxidase
XM_012195616.1	-1.2586	4.41185	0.00268	14.9	6.3	CNAG_03567	AGC/NDR/NDR protein kinase
XM_012195495.1	-1.25792	3.8319	0.0074	19.6	8.3	CNAG_03238	dioxygenase subfamily protein
XM_012191315.1	-1.25754	4.3737	0.00419	28.5	12	CNAG_00419	DNA polymerase beta subunit partial
XM_012195700.1	-1.25646	4.20729	0.00834	38.7	16.3	CNAG_03196	orotate phosphoribosyltransferase
XM_012196072.1	-1.25526	3.03569	0.03249	6.6	2.8	CNAG_04260	translation initiation factor eIF-2B subunit gamma
XM_012197317.1	-1.25449	5.11601	0.00507	27.1	11.4	CNAG_01720	ESCRT-I complex subunit TSG101
XM_012196565.1	-1.25308	5.54078	0.00108	14.5	6.1	CNAG_04792	phosphatidylserine decarboxylase
XM_012198478.1	-1.25085	7.39711	0.00028	71.6	30.3	CNAG_05592	potassium/sodium efflux P-type ATPase, fungal-type
XM_012191838.1	-1.25085	5.15924	0.0069	31.9	13.5	CNAG_03805	calcium/proton exchanger
XM_012197087.1	-1.24919	9.66936	0.00024	349.9	148.2	CNAG_01854	heparinase II/III family protein
XM_012196787.1	-1.24824	3.5723	0.04871	11.6	4.9	CNAG_04743	oligosaccharyltransferase complex subunit beta
XM_012197157.1	-1.24765	5.81177	0.00148	48	20.4	CNAG_01475	sphingolipid C9-methyltransferase
XM_012194578.1	-1.24746	5.87397	0.00755	75.2	32	CNAG_02133	6-phosphogluconolactonase
XM_012195878.1	-1.24734	5.11706	0.00513	22.6	9.6	CNAG_03448	translation initiation factor eIF-2B subunit delta
XM_012192808.1	-1.2426	6.82265	0.00059	115.9	49.3	CNAG_02880	GTP-binding protein YchF
XM_012191019.1	-1.24153	4.74458	0.00244	14.4	6.1	CNAG_07381	ATP-dependent RNA helicase prh1
XM_012196032.1	-1.23993	5.71794	0.00499	28.8	12.2	CNAG_04149	nuclear pore complex protein Nup107
XM_012191601.1	-1.23969	3.83657	0.02316	12.3	5.2	CNAG_00831	nucleoside-diphosphate-sugar epimerase
XM_012192747.1	-1.23958	4.02297	0.01723	14.4	6.1	CNAG_02792	mitochondrial chaperone BCS1
XM_012197977.1	-1.23798	4.79627	0.00906	23.4	10	CNAG_06260	alpha-glucosidase partial
XM_012194261.1	-1.23635	4.05536	0.01368	17.9	7.6	CNAG_07437	3-keto sterol reductase
XM_012195662.1	-1.23326	6.92743	0.00051	117.5	50.3	CNAG_03147	rhomboid-like protein
XM_012193976.1	-1.23273	6.17045	0.00259	65.4	28	CNAG_01177	nuclear envelope-endoplasmic reticulum network protein
XM_012195403.1	-1.23212	6.4296	0.00357	90.8	38.9	CNAG_07660	pyruvate dehydrogenase (acetyl-transferring) E1 component, alpha subunit
XM_012194323.1	-1.23209	4.29074	0.01757	10.2	4.4	CNAG_02449	long-chain fatty acid CoA ligase
XM_012197089.1	-1.23069	4.97267	0.00336	55	23.6	CNAG_01861	26S proteasome non-ATPase regulatory subunit 10
XM_012194546.1	-1.2304	7.47122	0.0186	116.2	49.8	CNAG_02090	guanine nucleotide-binding protein G(o) subunit alpha
XM_012196463.1	-1.22974	5.43346	0.02247	45	19.3	CNAG_04519	D-serine dehydratase
XM_012193902.1	-1.22883	7.61669	0.00158	188.1	80.8	CNAG_01070	class II aldolase/adducin family protein
XM_012191150.1	-1.22849	6.05554	0.00347	73.4	31.5	CNAG_00115	chlorophyll synthesis pathway protein BchC
XM_012193668.1	-1.22742	4.82203	0.00247	16.5	7.1	CNAG_01107	phosphatidylinositol glycan, class A
XM_012197133.1	-1.22613	3.17503	0.03576	8.1	3.5	CNAG_01981	sulfide:quinone oxidoreductase
XM_012193204.1	-1.22423	4.99005	0.00701	24.1	10.4	CNAG_05318	L-mandelate dehydrogenase
XM_012194468.1	-1.22058	3.96028	0.01207	16.2	7	CNAG_02084	farnesyl diphosphate synthase
XM_012193414.1	-1.21929	3.25789	0.025	12	5.2	CNAG_05252	chaperone regulator
XM_012196877.1	-1.21827	8.49455	0.00022	312.4	135.1	CNAG_04876	endo-1,3(4)-beta-glucanase
XM_012198193.1	-1.21647	4.84524	0.01812	38.8	16.8	CNAG_05379	regucalcin
XM_012196646.1	-1.21479	6.0733	0.0174	47	20.4	CNAG_04604	tryptophan-tRNA ligase
XM_012192595.1	-1.21418	3.86728	0.01494	10.9	4.7	CNAG_02578	thyroid hormone receptor interactor 13
XM_012195239.1	-1.2134	12.276	0.00292	3969.8	1722.8	CNAG_05918	ATP synthase subunit beta, mitochondrial
XM_012198133.1	-1.21303	3.90631	0.0182	17.1	7.4	CNAG_06492	cytoplasmic protein
XM_012191561.1	-1.20897	3.07361	0.03171	6.7	2.9	CNAG_00774	phosphoglycerate dehydrogenase
XM_012195806.1	-1.20819	11.0858	0.00918	1176.6	512.4	CNAG_03347	ATP-dependent Clp protease ATP-binding subunit ClpB
XM_012196622.1	-1.20763	4.42806	0.01405	28.5	12.4	CNAG_04654	UNC-50 family protein
XM_012194037.1	-1.2072	6.84303	0.0048	135.1	58.8	CNAG_01264	homoisocitrate dehydrogenase
XM_012194789.1	-1.20677	5.3693	0.00612	78.3	34.2	CNAG_02492	peptidyl-prolyl cis-trans isomerase-like 3
XM_012191267.1	-1.20427	6.08606	0.03229	56.2	24.6	CNAG_00331	anon-23da protein
XM_012192322.1	-1.20125	3.92071	0.02786	21.1	9.2	CNAG_06756	pre-rRNA-processing protein ESF2
XM_012197294.1	-1.19917	6.98481	0.00686	89.5	39.2	CNAG_01682	mitochondrial outer membrane 72K protein
XM_012191021.1	-1.19702	5.442	0.00844	26.2	11.5	CNAG_00728	dityrosine transporter
XM_012193518.1	-1.19611	10.5062	0.00588	649.8	285.4	CNAG_06840	elongation factor 2
XM_012192272.1	-1.19598	3.68987	0.03094	14.3	6.3	CNAG_04078	oligosaccharyltransferase complex subunit gamma
XM_012190778.1	-1.19449	4.9979	0.01832	63.8	28.1	CNAG_00064	COPII-coated vesicle protein
XM_012196701.1	-1.19326	4.44842	0.01503	14.8	6.5	CNAG_04601	glycine hydroxymethyltransferase
XM_012191226.1	-1.19241	5.2559	0.02894	47.8	21	CNAG_00256	aspartate-semialdehyde dehydrogenase
XM_012194357.1	-1.19212	5.31593	0.01688	40.6	17.9	CNAG_02358	MRP family ATP-binding protein
XM_012193373.1	-1.19193	9.49668	0.01064	440.8	194.1	CNAG_05179	ubiquinol-cytochrome c reductase core subunit 2
XM_012193843.1	-1.19186	4.6376	0.01533	28.3	12.5	CNAG_00986	adenylyltransferase and sulfurtransferase
XM_012197498.1	-1.1863	10.8024	0.00603	1773.3	784.1	CNAG_01984	transaldolase
XM_012196034.1	-1.18505	3.81674	0.03456	16.9	7.5	CNAG_04157	kinetochore protein Mis12/MTW1
XM_012191790.1	-1.18081	6.41412	0.00599	34.7	15.4	CNAG_07473	valine-tRNA ligase
XM_012191241.1	-1.1778	7.71429	0.00236	220.8	98.2	CNAG_00287	cytoplasmic protein
XM_012193854.1	-1.17724	7.64326	0.0064	103.9	46.2	CNAG_00996	dolichyl-phosphate-mannose-protein mannosyltransferase
XM_012198373.1	-1.17673	4.16367	0.04215	33.9	15	CNAG_05427	guanine nucleotide-binding protein subunit gamma partial
XM_012197728.1	-1.175	7.70083	0.00364	85.1	37.9	CNAG_06081	glucose oxidase
XM_012197079.1	-1.17051	7.48149	0.00324	147.8	66.1	CNAG_01840	tubulin beta chain
XM_012193196.1	-1.17016	8.09952	0.02836	138.5	61.9	CNAG_05301	deoxyuridine 5'-triphosphate nucleotidohydrolase
XM_012193821.1	-1.1679	4.04985	0.03466	7.3	3.3	CNAG_00940	exosome complex exonuclease DIS3/RRP44
XM_012196952.1	-1.16776	6.09917	0.01756	51.3	23	CNAG_01496	protein phosphatase 5
XM_012195772.1	-1.16322	5.75537	0.00954	77.5	34.9	CNAG_03303	small subunit ribosomal protein S27
XM_012194967.1	-1.16301	7.27769	0.0214	60.1	27	CNAG_05745	cytoplasmic protein
XM_012198333.1	-1.16191	5.2425	0.02203	31.9	14.4	CNAG_05376	3-dehydroshikimate dehydratase
XM_012193688.1	-1.16166	6.72606	0.04717	68.9	31	CNAG_01055	phospholipid transporter
XM_012195505.1	-1.16123	9.19239	0.01523	742	333.8	CNAG_03266	malate dehydrogenase, NAD-dependent
XM_012194973.1	-1.15961	6.75314	0.03531	20.6	9.3	CNAG_05759	acetyl-CoA carboxylase/biotin carboxylase
XM_012192911.1	-1.15901	7.2387	0.00599	181.4	81.8	CNAG_03048	gluconokinase
XM_012197759.1	-1.15837	4.84496	0.04824	48.2	21.7	CNAG_06122	glycerol-1-phosphatase
XM_012193536.1	-1.15407	6.00063	0.01276	104.9	47.5	CNAG_01455	large subunit ribosomal protein L39
XM_012197068.1	-1.15179	8.86461	0.02322	1395.7	632.1	CNAG_01799	ubiquinol-cytochrome c reductase subunit 8
XM_012196449.1	-1.14628	5.39495	0.02935	18.6	8.4	CNAG_04501	anthranilate synthase/indole-3-glycerol phosphate synthase/phosphoribosylanthranilate isomerase
XM_012194044.1	-1.14608	5.25128	0.0209	40.8	18.6	CNAG_01273	cellular nucleic acid-binding protein
XM_012192456.1	-1.14331	5.57032	0.01478	60.4	27.5	CNAG_02920	hydrolase
XM_012193128.1	-1.13929	7.68826	0.02481	75	34.3	CNAG_05136	cation-transporting ATPase 13A1
XM_012197986.1	-1.13521	6.98561	0.0081	55.5	25.4	CNAG_06280	nuclear protein
XM_012192181.1	-1.13097	5.07128	0.03904	56.9	26.1	CNAG_03954	ribosomal RNA-processing protein 17
XM_012193745.1	-1.12764	4.82231	0.04022	15.6	7.2	CNAG_00896	transcription factor
XM_012194498.1	-1.1276	8.44215	0.00962	186.9	86.1	CNAG_02035	triose-phosphate isomerase
XM_012196852.1	-1.1262	5.51395	0.04577	17.3	8	CNAG_04841	transcriptional regulatory protein, variant
XM_012194151.1	-1.12082	6.89178	0.02732	106.2	49.1	CNAG_01435	serine-tRNA ligase
XM_012197442.1	-1.095	9.34065	0.03685	784.1	369.4	CNAG_01896	alcohol dehydrogenase (NADP)
