# Supplementary material for: Galectin-3 impacts Cryptococcus neoformans infection through direct antifungal effects
Source: Nat Commun. 2017 Dec 6;8:1968. doi: 10.1038/s41467-017-02126-7 (PMC5719036; doi:10.1038/s41467-017-02126-7)
Supplement: Supplementary file 5 — Supplementary Data 3 [file 41467_2017_2126_MOESM5_ESM.xlsx]

## Sheet: Sheet1
Supplementary Data 3. Up regulated genes with hypothetical functions in C. neoformans upon exposure to Gal-3.
Gene	logFC	logCPM	PValue	Avg RPKM-C	Avg RPKM-T	Gene ID	Annotation
XM_012196248.1	9.11492	0.701315	6.96e-05	0	1	CNAG_04175	hypothetical protein
XM_012191570.1	8.07326	-0.308329	2.83e-12	0	2.6	CNAG_00789	hypothetical protein partial
XM_012196550.1	5.47618	4.8328	1.4e-178	0.6	26.3	CNAG_04837	hypothetical protein
XM_012198134.1	4.95858	8.51604	3.07e-181	26.6	837.8	CNAG_06493	hypothetical protein
XM_012195417.1	4.68415	2.82258	3.88e-34	0.4	10.3	CNAG_07690	hypothetical protein
XM_012194118.1	4.60129	-1.69048	4.07e-05	0.2	10.2	CNAG_01383	hypothetical protein partial
XM_012194506.1	4.47373	5.66309	3.59e-176	4	89.2	CNAG_02044	hypothetical protein
XM_012192010.1	4.33197	-2.78944	0.00514291	0	3.1	CNAG_03704	hypothetical protein partial
XM_012198533.1	4.1183	0.861433	5.07e-05	0.1	1.9	CNAG_07869	hypothetical protein
XM_012194504.1	3.9897	8.43411	1.34e-274	24.4	390.3	CNAG_02041	hypothetical protein
XM_012194567.1	3.69641	10.1046	5.05e-94	95.1	1240.1	CNAG_02118	hypothetical protein
XM_012197460.1	3.66341	9.27689	7.82e-170	54.9	700.5	CNAG_01925	hypothetical protein
XM_012195138.1	3.6193	4.98335	5.06e-65	1.4	17.3	CNAG_05785	hypothetical protein
XM_012191526.1	3.55139	1.80652	7.99e-12	0.4	4.3	CNAG_00726	hypothetical protein partial
XM_012195122.1	3.45148	4.96314	6.87e-10	1.6	17.2	CNAG_05767	hypothetical protein, variant
XM_012198014.1	3.29215	-0.800115	0.00162936	0.1	1.6	CNAG_06312	hypothetical protein, variant
XM_012198555.1	3.18738	3.41415	1.23e-21	0.5	4.5	CNAG_08023	hypothetical protein
XM_012193623.1	3.1773	5.1491	4.45e-80	7.7	70.3	CNAG_01237	hypothetical protein
XM_012191371.1	3.16112	7.73258	9.56e-123	37.9	341.8	CNAG_00503	hypothetical protein
XM_012197543.1	3.08573	-0.325737	7.64e-05	0.4	3.5	CNAG_07610	hypothetical protein
XM_012196284.1	3.012	-0.54734	5.62e-05	1.2	10.5	CNAG_04223	hypothetical protein partial
XM_012193242.1	3.00831	5.78032	3.92e-59	6.9	55.8	CNAG_04974	hypothetical protein
XM_012196142.1	2.99884	4.01957	3.32e-48	1.2	9.7	CNAG_04434	hypothetical protein
XM_012192568.1	2.96806	3.07048	7.62e-13	1.1	8.6	CNAG_07540	hypothetical protein
XM_012197750.1	2.96567	10.3024	1.32e-31	211.4	1665.3	CNAG_06109	hypothetical protein
XM_012195093.1	2.95901	6.69588	1.06e-121	38.9	305.5	CNAG_05732	hypothetical protein
XM_012196240.1	2.82548	9.34045	1.76e-89	53.3	380.5	CNAG_04163	hypothetical protein
XM_012192029.1	2.80122	3.72817	1.76e-18	4.6	32.7	CNAG_03728	hypothetical protein
XM_012195766.1	2.79446	4.09997	1.69e-34	1.4	9.6	CNAG_03295	hypothetical protein
XM_012195738.1	2.78532	0.308606	0.000202135	0.4	2.5	CNAG_03252	hypothetical protein
XM_012198029.1	2.78045	5.87291	2.87e-68	7.3	50.7	CNAG_06334	hypothetical protein
XM_012191673.1	2.74936	-0.799195	0.00225101	1.1	7	CNAG_07380	hypothetical protein partial
XM_012193715.1	2.70131	9.62807	4.41e-56	103.2	676.1	CNAG_00995	hypothetical protein
XM_012193437.1	2.68997	3.63108	3.31e-30	1.8	11.5	CNAG_05284	hypothetical protein
XM_012195974.1	2.68835	2.54044	5.38e-11	4.8	31.6	CNAG_07710	hypothetical protein
XM_012196910.1	2.61887	-0.910104	0.000729058	0.2	1	CNAG_04915	hypothetical protein
XM_012195805.1	2.60574	7.52152	8.4e-45	8.5	51.8	CNAG_03345	hypothetical protein, variant
XM_012191338.1	2.5811	11.9138	1.29e-53	566.6	3411.5	CNAG_00456	hypothetical protein
XM_012192918.1	2.57313	10.342	1.71e-23	945.4	5671.1	CNAG_03058	hypothetical protein
XM_012194337.1	2.56892	7.10625	2.14e-52	18	107.9	CNAG_02423	hypothetical protein
XM_012196556.1	2.55235	7.0165	3.12e-75	64.6	381.7	CNAG_04816	hypothetical protein
XM_012198003.1	2.52155	12.8588	6.14e-41	3433.4	19859.4	CNAG_06298	hypothetical protein
XM_012196017.1	2.51827	1.46185	0.00112499	0.4	2.6	CNAG_07755	hypothetical protein
XM_012195413.1	2.51697	5.03827	1.02e-37	16.8	96.6	CNAG_07683	hypothetical protein partial
XM_012197877.1	2.49397	8.71079	2.73e-43	71.4	405.4	CNAG_06267	hypothetical protein
XM_012192991.1	2.48611	4.14793	1.74e-25	5	28.2	CNAG_07521	hypothetical protein
XM_012191121.1	2.48607	5.92603	2.48e-72	15.1	85.1	CNAG_00079	hypothetical protein
XM_012192676.1	2.46679	10.0352	1.74e-41	74.2	412.5	CNAG_02684	hypothetical protein
XM_012190939.1	2.44809	9.14273	2.88e-45	44.9	246.9	CNAG_00493	hypothetical protein
XM_012198002.1	2.41804	10.136	1.02e-28	502.7	2707.3	CNAG_06297	hypothetical protein
XM_012192910.1	2.41533	6.65088	3.83e-36	17.6	94.2	CNAG_03046	hypothetical protein
XM_012190788.1	2.41326	7.47098	9.05e-55	24.9	133.7	CNAG_00093	hypothetical protein
XM_012194577.1	2.39768	9.57516	8.49e-20	69.6	369.5	CNAG_02129	hypothetical protein
XM_012194155.1	2.3947	2.90007	1.48e-12	1.2	6.3	CNAG_01440	hypothetical protein
XM_012190774.1	2.37651	6.57746	8.21e-29	19.6	103	CNAG_07308	hypothetical protein
XM_012193254.1	2.35854	6.41321	1.31e-52	10.5	54.4	CNAG_04991	hypothetical protein
XM_012198177.1	2.35017	5.23336	3.19e-24	14.5	74.7	CNAG_05339	hypothetical protein
XM_012196829.1	2.34462	9.26371	1.57e-35	62.3	318.6	CNAG_04804	hypothetical protein
XM_012192135.1	2.29913	6.71357	4.24e-30	13.3	66.1	CNAG_03881	hypothetical protein
XM_012191064.1	2.29886	4.95426	2.01e-25	3.3	16.2	CNAG_00859	hypothetical protein
XM_012196256.1	2.29451	3.79072	4.06e-14	4.1	20.3	CNAG_04185	hypothetical protein
XM_012192459.1	2.28779	6.73947	2.68e-16	6.5	31.9	CNAG_02912	hypothetical protein
XM_012192041.1	2.27599	5.14627	2.42e-33	10.6	51.5	CNAG_03746	hypothetical protein
XM_012192984.1	2.27373	6.80957	2.49e-34	16.2	78.7	CNAG_07512	hypothetical protein
XM_012192572.1	2.2605	3.30718	3e-07	2.4	11.5	CNAG_07549	hypothetical protein
XM_012190862.1	2.24761	11.999	2.38e-13	2221.9	10611.4	CNAG_00306	hypothetical protein
XM_012195747.1	2.2445	9.88691	6.16e-59	602.5	2874.6	CNAG_03268	hypothetical protein
XM_012193485.1	2.24127	3.07637	1.98e-08	46.7	218.8	CNAG_07811	hypothetical protein partial
XM_012194810.1	2.23636	1.19135	0.0462411	0.3	1.4	CNAG_02516	hypothetical protein, variant 1
XM_012192211.1	2.23537	4.1785	8.33e-25	5.9	27.8	CNAG_03997	hypothetical protein
XM_012195564.1	2.22667	1.27915	5.98e-05	0.4	2.1	CNAG_03440	hypothetical protein
XM_012192476.1	2.18253	5.2287	1.7e-11	4.2	19.2	CNAG_02877	hypothetical protein
XM_012195160.1	2.1762	4.96476	2.03e-20	7	31.6	CNAG_05813	hypothetical protein
XM_012196716.1	2.1652	8.13189	7.44e-43	81.3	367.1	CNAG_04623	hypothetical protein
XM_012193074.1	2.16343	0.381253	0.00174925	0.4	1.9	CNAG_05016	hypothetical protein
XM_012193791.1	2.16064	4.23772	2.31e-23	5.4	24.6	CNAG_00900	hypothetical protein
XM_012194892.1	2.15748	1.1853	6.68e-05	0.5	2.2	CNAG_06583	hypothetical protein
XM_012194695.1	2.15742	9.14852	2.88e-21	118.3	532.1	CNAG_02335	hypothetical protein
XM_012198338.1	2.14544	1.34851	0.00156	0.6	2.6	CNAG_05383	hypothetical protein, variant 1
XM_012196251.1	2.13923	3.18188	6.96e-09	1.9	8.2	CNAG_04178	hypothetical protein
XM_012193144.1	2.13319	4.79113	7.95e-17	2.1	9.1	CNAG_05182	hypothetical protein
XM_012197090.1	2.12362	8.08402	7.6e-42	61.2	268.2	CNAG_01865	hypothetical protein
XM_012196201.1	2.12092	3.15076	3.75e-08	3.4	15.1	CNAG_04107	hypothetical protein
XM_012197104.1	2.11521	5.82943	4.67e-37	9.1	39.6	CNAG_01911	hypothetical protein
XM_012194148.1	2.11325	1.45996	4.29e-05	0.6	2.6	CNAG_01431	hypothetical protein
XM_012196220.1	2.11272	4.0104	6.16e-15	1.8	7.7	CNAG_04137	hypothetical protein
XM_012198549.1	2.10559	5.28683	5.04e-29	4.7	20.4	CNAG_07893	hypothetical protein
XM_012193420.1	2.09815	5.47766	1.56e-21	7	29.9	CNAG_05262	hypothetical protein
XM_012193393.1	2.08811	6.24528	1.47e-42	19.1	81.8	CNAG_05215	hypothetical protein
XM_012192610.1	2.07727	9.12539	1.42e-32	91.2	387.3	CNAG_06897	hypothetical protein
XM_012193494.1	2.07322	-1.1976	0.0138909	2.1	9.7	CNAG_07829	hypothetical protein partial
XM_012193229.1	2.07097	7.85736	2.99e-15	61.9	262.1	CNAG_04953	hypothetical protein
XM_012195249.1	2.07047	8.26113	6.91e-30	60.5	256.3	CNAG_05939	hypothetical protein, variant
XM_012193259.1	2.04894	4.75625	2.36e-23	13.3	55.6	CNAG_04999	hypothetical protein
XM_012196549.1	2.03237	6.12797	1.74e-20	10.7	44.1	CNAG_04838	hypothetical protein
XM_012192126.1	2.01873	8.51137	2.39e-08	97.2	397.2	CNAG_03873	hypothetical protein, variant
XM_012195025.1	2.01286	7.65022	7.84e-12	61.4	249.3	CNAG_05916	hypothetical protein
XM_012190829.1	2.01243	6.58849	3.45e-16	16.4	66.5	CNAG_00239	hypothetical protein
XM_012193866.1	2.00649	7.33843	1.55e-37	27.1	109.5	CNAG_01014	hypothetical protein
XM_012193240.1	2.00603	5.8341	1.05e-10	16.8	67.8	CNAG_04970	hypothetical protein, variant 1
XM_012192526.1	1.99164	3.24569	2.43e-07	8.4	34.1	CNAG_02734	hypothetical protein partial
XM_012196733.1	1.98007	6.51793	3.6e-39	15.4	61.3	CNAG_04658	hypothetical protein
XM_012195661.1	1.97166	12.7334	2.44e-19	2556.9	10101.5	CNAG_03143	hypothetical protein
XM_012193473.1	1.96834	-1.53928	0.0413125	0.3	1.1	CNAG_07276	hypothetical protein partial
XM_012192650.1	1.95606	5.87322	1.07e-22	9.5	36.9	CNAG_02593	hypothetical protein
XM_012194888.1	1.95501	5.0458	7.64e-12	14.2	55.3	CNAG_07124	hypothetical protein
XM_012193560.1	1.95412	5.39103	2.35e-15	7	27.3	CNAG_01384	hypothetical protein
XM_012194440.1	1.94851	7.2799	3.13e-25	19	73.7	CNAG_02164	hypothetical protein
XM_012196831.1	1.94818	5.6362	2.79e-28	12.1	47.1	CNAG_04807	hypothetical protein
XM_012198433.1	1.947	2.42062	3.92e-07	1.2	4.6	CNAG_05516	hypothetical protein, variant
XM_012192641.1	1.92967	5.85224	1.87e-10	5.1	19.6	CNAG_02579	hypothetical protein, variant
XM_012191633.1	1.92369	7.15771	1.17e-08	89.1	341.1	CNAG_07319	hypothetical protein
XM_012196912.1	1.92321	0.500963	0.00310036	0.7	2.8	CNAG_04921	hypothetical protein partial
XM_012196492.1	1.91901	7.8189	4.93e-08	139.2	531.1	CNAG_07765	hypothetical protein
XM_012194890.1	1.91248	6.59976	2.65e-25	20.1	76.2	CNAG_06577	hypothetical protein
XM_012192143.1	1.90299	2.73228	0.000167789	0.8	3.1	CNAG_03894	hypothetical protein
XM_012193063.1	1.90157	4.10284	4.31e-12	3.3	12.3	CNAG_04987	hypothetical protein
XM_012198467.1	1.90138	2.52307	4.19e-07	5.3	19.7	CNAG_05576	hypothetical protein
XM_012191461.1	1.89578	3.91231	0.000396669	3.1	11.7	CNAG_00634	hypothetical protein, variant
XM_012193032.1	1.89468	4.15816	4.33e-07	3.1	11.6	CNAG_07583	hypothetical protein, variant
XM_012198071.1	1.88675	11.7657	2.11e-15	1923.8	7166.8	CNAG_06388	hypothetical protein
XM_012191494.1	1.88137	7.23281	1.47e-29	101.7	377.2	CNAG_00679	hypothetical protein
XM_012192284.1	1.87109	3.73148	1.43e-11	2.3	8.5	CNAG_04093	hypothetical protein
XM_012194526.1	1.8675	7.23803	7.07e-24	17.5	64.5	CNAG_02063	hypothetical protein
XM_012198206.1	1.85864	6.1266	1.85e-26	17.9	65.3	CNAG_05410	hypothetical protein
XM_012191530.1	1.85494	5.90832	4.91e-19	14.9	54.4	CNAG_00732	hypothetical protein, variant 2
XM_012191922.1	1.85115	6.72314	2.69e-14	55.3	201.2	CNAG_04043	hypothetical protein
XM_012192657.1	1.84912	4.97553	4.24e-16	6	22	CNAG_02606	hypothetical protein
XM_012196947.1	1.8364	5.76892	8.86e-17	14.1	50.5	CNAG_01481	hypothetical protein
XM_012195904.1	1.83479	5.58725	2.55e-25	28.3	101.8	CNAG_03495	hypothetical protein partial
XM_012197116.1	1.83347	7.78931	6.55e-22	32.6	116.7	CNAG_01939	hypothetical protein
XM_012198053.1	1.82998	4.64868	1.75e-13	4	14.3	CNAG_06364	hypothetical protein
XM_012192530.1	1.82995	4.68956	7.3e-15	7.2	25.7	CNAG_02727	hypothetical protein
XM_012195972.1	1.82841	3.91765	5.17e-12	4.1	14.6	CNAG_07708	hypothetical protein partial
XM_012197358.1	1.82796	5.58878	1.76e-19	14.9	53.2	CNAG_01779	hypothetical protein
XM_012196175.1	1.82652	3.54869	1.18e-09	2.3	8.1	CNAG_04518	hypothetical protein
XM_012191250.1	1.81447	1.5231	0.00597721	0.7	2.6	CNAG_00302	hypothetical protein
XM_012193889.1	1.81126	12.2687	1.24e-23	2424.9	8565.4	CNAG_01043	hypothetical protein
XM_012196309.1	1.80991	8.18434	1.98e-24	60.1	212	CNAG_04265	hypothetical protein
XM_012195537.1	1.80018	5.27055	1.26e-20	10	35	CNAG_03362	hypothetical protein
XM_012193445.1	1.7998	4.87325	6.8e-16	11.3	39.6	CNAG_05295	hypothetical protein
XM_012192371.1	1.79281	6.82857	8.69e-29	16.9	58.9	CNAG_07489	hypothetical protein
XM_012195645.1	1.78883	8.63695	2.55e-09	40.6	141.3	CNAG_03117	hypothetical protein
XM_012193496.1	1.78818	1.93001	0.00107296	5.2	18.2	CNAG_07832	hypothetical protein partial
XM_012191181.1	1.77964	5.05896	2.2e-05	4.2	14.3	CNAG_00156	hypothetical protein, variant
XM_012194971.1	1.77779	3.95518	3.83e-07	2.8	9.7	CNAG_07672	hypothetical protein
XM_012192294.1	1.77692	7.02766	8.42e-21	140.1	484.3	CNAG_06712	hypothetical protein
XM_012195251.1	1.77265	2.58649	5.37e-06	3	10.4	CNAG_05941	hypothetical protein
XM_012196496.1	1.76853	3.74578	3.88e-08	2.9	10.1	CNAG_07773	hypothetical protein
XM_012195076.1	1.76732	2.54223	0.000491667	1.3	4.4	CNAG_05706	hypothetical protein
XM_012191713.1	1.76313	8.04788	7.75e-24	60	205.2	CNAG_06791	hypothetical protein
XM_012193963.1	1.76262	2.58259	4.21e-05	2.1	7.2	CNAG_01154	hypothetical protein
XM_012194514.1	1.76007	2.64896	2.55e-05	2.1	7.3	CNAG_02053	hypothetical protein
XM_012196802.1	1.75258	4.30281	4.28e-12	15.7	53.2	CNAG_04766	hypothetical protein
XM_012197238.1	1.75038	4.43986	2.98e-12	5	17.1	CNAG_01595	hypothetical protein
XM_012194541.1	1.74233	2.95907	2.31e-06	2.2	7.6	CNAG_02085	hypothetical protein
XM_012196336.1	1.74215	4.5183	5.14e-12	12.8	43	CNAG_04309	hypothetical protein
XM_012196873.1	1.73913	5.03098	2.1e-10	5.5	18.5	CNAG_04870	hypothetical protein
XM_012196688.1	1.73651	3.59759	0.00038457	2	6.8	CNAG_04587	hypothetical protein, variant
XM_012195919.1	1.73582	8.9318	3.88e-13	76.8	257.3	CNAG_03516	hypothetical protein
XM_012194227.1	1.7303	2.96332	1.6e-05	1.6	5.4	CNAG_06947	hypothetical protein
XM_012194528.1	1.72764	7.36749	6.22e-18	59.5	198.5	CNAG_02069	hypothetical protein
XM_012194805.1	1.72623	5.11189	1.6e-13	8.2	27.1	CNAG_02510	hypothetical protein
XM_012197411.1	1.72492	9.19617	1.12e-10	60.6	201.6	CNAG_01848	hypothetical protein
XM_012198562.1	1.71023	4.17196	5.11e-06	3.5	11.4	CNAG_08028	hypothetical protein
XM_012194933.1	1.70935	4.34792	5.64e-10	4.7	15.4	CNAG_06690	hypothetical protein
XM_012193374.1	1.69672	6.53697	9.83e-20	16.9	55.2	CNAG_05180	hypothetical protein
XM_012195949.1	1.69584	9.20229	2.25e-06	228.1	745	CNAG_03566	hypothetical protein
XM_012195996.1	1.69441	4.02053	2.48e-08	21.4	69.6	CNAG_07734	hypothetical protein partial
XM_012191612.1	1.68949	5.14284	0.0415719	4.8	15.8	CNAG_00848	hypothetical protein, variant 2
XM_012191950.1	1.6846	5.60325	2.09e-13	18.3	59.2	CNAG_03613	hypothetical protein
XM_012197203.1	1.67954	6.20277	1.05e-13	21.2	68	CNAG_01551	hypothetical protein
XM_012196498.1	1.67819	5.59083	8.9e-14	24.7	79.6	CNAG_07775	hypothetical protein
XM_012191074.1	1.67428	5.63236	3.88e-14	22.2	71.5	CNAG_00015	hypothetical protein
XM_012191219.1	1.67365	3.53388	2.57e-05	2.7	8.7	CNAG_00246	hypothetical protein
XM_012191045.1	1.6624	7.64526	8.25e-08	19.1	60.9	CNAG_00807	hypothetical protein
XM_012197500.1	1.66187	5.89312	9.62e-16	23.9	76	CNAG_01986	hypothetical protein
XM_012191984.1	1.65946	6.87677	3.53e-13	59.1	188.2	CNAG_03668	hypothetical protein
XM_012193175.1	1.65666	0.821753	0.00832847	0.4	1.3	CNAG_05272	hypothetical protein
XM_012197997.1	1.65361	7.21226	1.81e-18	50	158.1	CNAG_06294	hypothetical protein
XM_012195901.1	1.64935	9.74393	3.3e-12	261.4	826.2	CNAG_03492	hypothetical protein
XM_012194107.1	1.64858	6.92592	5.04e-13	24.6	77.4	CNAG_01365	hypothetical protein
XM_012190810.1	1.64308	4.85425	1.47e-10	3.9	12.3	CNAG_00174	hypothetical protein
XM_012194335.1	1.64186	1.61514	0.00385135	1.9	6.2	CNAG_02425	hypothetical protein
XM_012192621.1	1.63916	2.52858	0.000162262	1.4	4.3	CNAG_06926	hypothetical protein
XM_012197840.1	1.63861	6.71442	3.77e-14	26.6	83.6	CNAG_06246	hypothetical protein
XM_012193822.1	1.63839	2.7776	0.000194099	12.6	39.4	CNAG_00941	hypothetical protein partial
XM_012194003.1	1.6372	6.51564	4.33e-15	51.8	162.2	CNAG_01212	hypothetical protein
XM_012194246.1	1.63415	2.33479	0.000969115	0.7	2.2	CNAG_07415	hypothetical protein
XM_012195565.1	1.62619	4.56959	3.85e-07	8.4	26.2	CNAG_03446	hypothetical protein
XM_012192345.1	1.62145	4.06313	3.98e-06	3.8	11.7	CNAG_06786	hypothetical protein
XM_012194496.1	1.62004	1.22357	0.00609828	1	3.2	CNAG_02031	hypothetical protein partial
XM_012196301.1	1.61835	2.0103	0.000861031	0.7	2.3	CNAG_04252	hypothetical protein
XM_012192954.1	1.6175	2.715	0.0197542	1.3	4.1	CNAG_06912	hypothetical protein, variant
XM_012195098.1	1.6175	4.58929	3.68e-07	9.5	29.3	CNAG_05736	hypothetical protein
XM_012194318.1	1.61002	2.44425	0.000283651	0.6	1.8	CNAG_07627	hypothetical protein
XM_012195499.1	1.60415	5.99541	5.79e-13	22.1	67.4	CNAG_03244	hypothetical protein
XM_012198451.1	1.60163	7.44686	8.8e-09	56.1	171.3	CNAG_05547	hypothetical protein
XM_012196218.1	1.59754	6.70521	2.35e-11	37.4	113.9	CNAG_04133	hypothetical protein partial
XM_012198275.1	1.59311	5.49048	6.36e-09	4.6	13.8	CNAG_05588	hypothetical protein
XM_012195123.1	1.59041	6.95351	4.46e-11	28.9	87.5	CNAG_05768	hypothetical protein
XM_012191679.1	1.58869	0.972297	0.0459871	2.1	6.5	CNAG_07390	hypothetical protein partial
XM_012192552.1	1.58543	10.2237	7.77e-11	374.2	1130.3	CNAG_02685	hypothetical protein
XM_012191103.1	1.5841	8.51633	5.06e-09	489.1	1477.3	CNAG_00052	hypothetical protein
XM_012192602.1	1.58202	4.14867	1.26e-05	11.4	34.7	CNAG_06879	hypothetical protein
XM_012192663.1	1.58201	1.0038	0.0104621	2.3	7.1	CNAG_02659	hypothetical protein, variant
XM_012197252.1	1.58189	5.70354	0.0164148	3.8	11.4	CNAG_01613	hypothetical protein, variant
XM_012194891.1	1.58087	3.55511	1.71e-06	2	6.2	CNAG_07661	hypothetical protein
XM_012198501.1	1.57562	8.24437	3.58e-15	179.6	538.6	CNAG_05632	hypothetical protein
XM_012191127.1	1.57524	5.04579	1.04e-09	6.6	19.9	CNAG_00087	hypothetical protein
XM_012191625.1	1.57437	2.07092	0.00291046	4.6	13.8	CNAG_07307	hypothetical protein partial
XM_012193759.1	1.57087	3.27081	0.00029924	12.7	37.9	CNAG_07457	hypothetical protein
XM_012196145.1	1.56958	8.48296	2.54e-06	175.4	524.3	CNAG_04443	hypothetical protein
XM_012190894.1	1.56869	8.214	7.88e-16	83.6	249.8	CNAG_00374	hypothetical protein
XM_012197071.1	1.56656	5.91415	2.99e-11	9.9	29.4	CNAG_01815	hypothetical protein
XM_012191166.1	1.56609	11.0579	1.04e-09	1028.5	3066.6	CNAG_00139	hypothetical protein
XM_012191951.1	1.55955	3.42828	0.000695674	10.7	31.4	CNAG_03614	hypothetical protein partial
XM_012192986.1	1.55822	5.19278	5.25e-07	10.9	32.2	CNAG_07517	hypothetical protein
XM_012192809.1	1.5533	4.84112	0.000357571	4.1	12	CNAG_02882	hypothetical protein
XM_012190960.1	1.53931	7.24902	9.91e-10	20.6	60.4	CNAG_00558	hypothetical protein
XM_012193199.1	1.53905	4.12762	7.56e-05	4.5	13.2	CNAG_05306	hypothetical protein
XM_012192011.1	1.53578	7.453	9.36e-07	92.1	269.2	CNAG_03705	hypothetical protein
XM_012191643.1	1.53374	6.1116	8.61e-11	12.6	36.7	CNAG_07329	hypothetical protein
XM_012192361.1	1.52847	2.50081	0.000667611	1.8	5.3	CNAG_07478	hypothetical protein
XM_012197990.1	1.52681	6.84631	2.67e-12	132.1	383.7	CNAG_06285	hypothetical protein
XM_012198329.1	1.52581	3.17289	0.00219761	1.9	5.4	CNAG_05371	hypothetical protein
XM_012192565.1	1.52008	4.8103	1.78e-06	4	11.7	CNAG_02658	hypothetical protein
XM_012197397.1	1.51448	3.8304	6.41e-06	7.8	22.3	CNAG_01825	hypothetical protein
XM_012191583.1	1.5142	5.11011	1.1e-08	7.9	22.6	CNAG_00805	hypothetical protein
XM_012192596.1	1.51301	4.85226	4.56e-08	8.3	23.8	CNAG_02576	hypothetical protein
XM_012194260.1	1.51167	4.74279	2.05e-05	37	105.8	CNAG_07436	hypothetical protein partial
XM_012194328.1	1.51036	4.762	0.000348828	10.7	30.7	CNAG_02439	hypothetical protein
XM_012191124.1	1.50875	6.05306	4.22e-06	11.7	33.4	CNAG_00083	hypothetical protein
XM_012192528.1	1.50366	4.15873	0.000780658	4.9	13.8	CNAG_02729	hypothetical protein
XM_012192829.1	1.50292	3.52893	0.000217924	2.7	7.5	CNAG_02919	hypothetical protein
XM_012194563.1	1.49993	8.56632	1.17e-11	83.7	238.4	CNAG_02114	hypothetical protein
XM_012193556.1	1.49971	2.60064	0.00239547	2.1	6	CNAG_07419	hypothetical protein
XM_012194592.1	1.49469	7.03376	8.37e-12	58.6	166.3	CNAG_02156	hypothetical protein
XM_012195979.1	1.49387	5.27475	7.45e-10	15	42.5	CNAG_07716	hypothetical protein
XM_012196440.1	1.4921	5.16416	8.53e-09	5.8	16.4	CNAG_04484	hypothetical protein
XM_012192328.1	1.48695	5.05595	6.01e-07	10.1	28.4	CNAG_06762	hypothetical protein
XM_012193192.1	1.48637	4.89869	4.68e-07	16.4	46.3	CNAG_05297	hypothetical protein
XM_012193143.1	1.48225	5.72046	1.23e-06	18.6	52.3	CNAG_05178	hypothetical protein
XM_012194344.1	1.48039	6.03765	0.00041448	8.3	23.3	CNAG_02398	hypothetical protein
XM_012194711.1	1.4788	4.56336	0.000887106	9.8	27.7	CNAG_02360	hypothetical protein
XM_012197472.1	1.47571	1.79348	0.0169604	7.6	21.3	CNAG_01945	hypothetical protein partial
XM_012196853.1	1.47408	5.52333	2.16e-07	11.8	33	CNAG_04842	hypothetical protein
XM_012191204.1	1.47389	5.23289	4.52e-07	10.4	29.2	CNAG_00190	hypothetical protein
XM_012191748.1	1.47228	4.69234	1.98e-05	3.9	10.9	CNAG_06709	hypothetical protein
XM_012194001.1	1.4703	5.84041	8.05e-10	12.6	35	CNAG_01207	hypothetical protein
XM_012196290.1	1.46966	3.64805	0.00127075	9.3	26.1	CNAG_04234	hypothetical protein
XM_012191135.1	1.4617	2.83998	0.00751472	1.5	4.2	CNAG_00096	hypothetical protein
XM_012191372.1	1.46113	0.897284	0.0361496	0.5	1.4	CNAG_00506	hypothetical protein
XM_012196615.1	1.45657	6.06516	2.32e-08	15	41.5	CNAG_07856	hypothetical protein
XM_012197528.1	1.45447	3.05178	0.000939975	23.3	64.6	CNAG_07587	hypothetical protein partial
XM_012192649.1	1.45259	8.92922	2.36e-06	786	2167.8	CNAG_02591	hypothetical protein
XM_012197924.1	1.44821	4.68481	1.06e-05	9.3	25.5	CNAG_06389	hypothetical protein
XM_012196022.1	1.44108	9.6072	3.09e-05	101.5	277.6	CNAG_04113	hypothetical protein
XM_012193013.1	1.43677	5.75884	3.77e-05	14.3	39	CNAG_07551	hypothetical protein, variant
XM_012196902.1	1.4338	1.94815	0.0211043	1	2.7	CNAG_04908	hypothetical protein, variant
XM_012195782.1	1.43329	1.30914	0.0286077	0.8	2.1	CNAG_03313	hypothetical protein, variant
XM_012191116.1	1.42361	0.956318	0.0463754	0.9	2.6	CNAG_00069	hypothetical protein
XM_012195876.1	1.42298	5.25972	1.87e-07	27.3	73.8	CNAG_03445	hypothetical protein
XM_012198463.1	1.4221	7.05071	1.34e-06	73.9	199.3	CNAG_05572	hypothetical protein, variant
XM_012193564.1	1.41958	4.39807	4.18e-05	4.8	13.1	CNAG_01372	hypothetical protein
XM_012192364.1	1.41908	8.45338	1.17e-09	110.8	298.1	CNAG_07481	hypothetical protein
XM_012196182.1	1.41732	3.51651	0.00492996	2.8	7.7	CNAG_04534	hypothetical protein
XM_012193371.1	1.4152	2.27732	0.00596014	1.2	3.3	CNAG_05176	hypothetical protein
XM_012193260.1	1.41337	3.88832	8.95e-05	3.1	8.3	CNAG_05000	hypothetical protein
XM_012191104.1	1.41058	7.04669	5.3e-09	78.2	209.5	CNAG_00054	hypothetical protein
XM_012194854.1	1.40619	5.74062	2.44e-05	6.7	17.8	CNAG_07634	hypothetical protein
XM_012191930.1	1.40369	7.38532	2.78e-08	192.3	511.7	CNAG_04076	hypothetical protein
XM_012196584.1	1.40196	4.32714	0.00152451	9.2	24.6	CNAG_04751	hypothetical protein
XM_012193532.1	1.40073	4.26005	8.71e-05	3.8	10.1	CNAG_07005	hypothetical protein
XM_012191782.1	1.39997	8.63951	0.000262821	311	827.1	CNAG_03667	hypothetical protein
XM_012195032.1	1.39858	6.3152	4.47e-08	15.8	41.8	CNAG_05930	hypothetical protein
XM_012197529.1	1.39811	1.76492	0.0431977	5.2	13.9	CNAG_07588	hypothetical protein partial
XM_012191714.1	1.39503	6.59433	3.2e-06	10.9	28.9	CNAG_06790	hypothetical protein
XM_012196481.1	1.39132	7.57674	2.3e-08	56.5	149	CNAG_06999	hypothetical protein
XM_012193045.1	1.38976	4.20512	0.000874359	4	10.6	CNAG_04939	hypothetical protein
XM_012193285.1	1.38592	6.81181	4.75e-05	33.2	87.2	CNAG_05033	hypothetical protein
XM_012195674.1	1.37234	5.91699	2.21e-06	15	39	CNAG_03161	hypothetical protein
XM_012192866.1	1.37188	7.07384	6.81e-06	127.1	331.4	CNAG_02978	hypothetical protein
XM_012193786.1	1.37054	5.04036	0.000293363	24.1	62.7	CNAG_00892	hypothetical protein
XM_012192722.1	1.3697	6.20126	9.09e-07	21.8	56.7	CNAG_02757	hypothetical protein
XM_012194633.1	1.36952	7.44154	4.18e-07	23.6	61.5	CNAG_02219	hypothetical protein
XM_012196146.1	1.3658	1.76925	0.0437513	2.2	5.8	CNAG_04446	hypothetical protein partial
XM_012194713.1	1.35403	6.52793	8.79e-07	61.5	158.3	CNAG_02362	hypothetical protein partial
XM_012192819.1	1.35346	2.57137	0.0140286	5.2	13.5	CNAG_02899	hypothetical protein
XM_012193090.1	1.3534	3.46705	0.00192907	3	7.7	CNAG_05061	hypothetical protein
XM_012196370.1	1.35139	9.85449	0.000244516	168.2	431.8	CNAG_04361	hypothetical protein
XM_012191769.1	1.34898	5.74069	0.000450633	15.1	38.5	CNAG_03644	hypothetical protein
XM_012196107.1	1.34713	6.32412	0.0143802	17.1	43.7	CNAG_04333	hypothetical protein
XM_012197704.1	1.34688	4.37681	0.000741745	10.4	26.6	CNAG_06028	hypothetical protein
XM_012196557.1	1.34345	4.2892	0.00339665	9.8	24.8	CNAG_07845	hypothetical protein
XM_012193752.1	1.34136	5.68261	6.01e-05	11.7	29.9	CNAG_00873	hypothetical protein
XM_012197969.1	1.3391	2.27486	0.0202358	2.2	5.5	CNAG_06507	hypothetical protein
XM_012198314.1	1.3387	8.75007	6.99e-06	48.2	122.6	CNAG_05349	hypothetical protein
XM_012198144.1	1.32926	6.68127	1.8e-06	35.5	89.7	CNAG_06509	hypothetical protein
XM_012193514.1	1.32741	4.74956	0.0013594	7.8	19.7	CNAG_07401	hypothetical protein
XM_012194569.1	1.32637	4.65288	0.00249434	5.8	14.7	CNAG_02121	hypothetical protein
XM_012196116.1	1.31844	7.7894	7.69e-05	38.7	97	CNAG_04359	hypothetical protein
XM_012193046.1	1.31609	7.54204	0.000138953	25.4	63.7	CNAG_07794	hypothetical protein
XM_012196989.1	1.31345	4.98631	8.78e-05	4.8	11.9	CNAG_01591	hypothetical protein
XM_012197959.1	1.31142	3.82845	0.00653244	6.2	15.6	CNAG_06484	hypothetical protein
XM_012193255.1	1.30847	5.35431	0.000266669	8.2	20.6	CNAG_04992	hypothetical protein
XM_012192000.1	1.30817	8.00613	0.00114778	246.8	616.1	CNAG_03688	hypothetical protein
XM_012191311.1	1.29843	2.57823	0.0453509	10.4	25.9	CNAG_00412	hypothetical protein partial
XM_012191343.1	1.29687	4.16787	0.00760807	6.9	17	CNAG_00460	hypothetical protein
XM_012192620.1	1.29469	3.88982	0.00326193	2.2	5.4	CNAG_06921	hypothetical protein
XM_012192309.1	1.2946	4.4222	0.0114137	4.8	11.9	CNAG_06738	hypothetical protein
XM_012192260.1	1.29244	4.15555	0.00502366	12	29.7	CNAG_04059	hypothetical protein partial
XM_012196783.1	1.29096	3.3806	0.0497799	3.8	9.3	CNAG_04736	hypothetical protein
XM_012197177.1	1.28657	5.14189	0.00207376	22	54.1	CNAG_01504	hypothetical protein
XM_012191632.1	1.28625	6.78868	7.94e-05	47.9	117.7	CNAG_07317	hypothetical protein, variant
XM_012196065.1	1.28503	6.24034	5.69e-05	13.8	33.8	CNAG_04244	hypothetical protein
XM_012190969.1	1.2829	3.14206	0.0390372	3.2	7.8	CNAG_00591	hypothetical protein partial
XM_012198366.1	1.28163	3.52566	0.0206073	2.7	6.6	CNAG_05419	hypothetical protein
XM_012195442.1	1.2801	4.83331	0.00040422	9.5	23.3	CNAG_03102	hypothetical protein
XM_012192342.1	1.2787	5.699	0.000115663	16.3	39.8	CNAG_06782	hypothetical protein
XM_012195916.1	1.27734	4.93749	0.00225536	17.1	41.9	CNAG_03511	hypothetical protein
XM_012198559.1	1.27653	5.95591	0.000298496	27.4	66.6	CNAG_08026	hypothetical protein
XM_012190811.1	1.27424	3.99343	0.0261705	4.8	11.7	CNAG_00175	hypothetical protein
XM_012195282.1	1.27331	5.05432	0.000419683	7.8	19	CNAG_06532	hypothetical protein
XM_012196691.1	1.2733	5.91086	7.83e-05	20.8	50.8	CNAG_04589	hypothetical protein
XM_012195837.1	1.27028	3.85414	0.0194669	6.3	15.3	CNAG_03394	hypothetical protein
XM_012196949.1	1.26926	5.20376	0.000484226	7.8	19	CNAG_01483	hypothetical protein
XM_012193885.1	1.2684	2.17437	0.0361848	1.1	2.8	CNAG_01038	hypothetical protein
XM_012197696.1	1.26797	6.16192	0.000107437	15.1	36.7	CNAG_06016	hypothetical protein
XM_012197110.1	1.26562	8.2421	0.0021838	234.3	567	CNAG_01924	hypothetical protein
XM_012192067.1	1.26465	7.08413	0.000100899	54.9	133	CNAG_03790	hypothetical protein
XM_012195256.1	1.26324	7.71917	0.00693181	70.5	170.2	CNAG_05965	hypothetical protein
XM_012194423.1	1.26246	6.4355	0.00276443	88.3	213.3	CNAG_02200	hypothetical protein
XM_012194184.1	1.26161	5.48805	0.0103706	12.8	30.9	CNAG_06827	hypothetical protein
XM_012192518.1	1.25996	6.17463	0.000390041	25.2	60.9	CNAG_02760	hypothetical protein
XM_012191162.1	1.25953	4.13581	0.0137939	4.2	10.1	CNAG_00134	hypothetical protein
XM_012197648.1	1.25767	3.72316	0.0100341	1.9	4.5	CNAG_06188	hypothetical protein
XM_012192065.1	1.25616	3.61773	0.0204692	3.9	9.5	CNAG_03788	hypothetical protein
XM_012198381.1	1.25469	4.27073	0.0129639	9.9	23.7	CNAG_05438	hypothetical protein
XM_012193053.1	1.25108	5.03222	0.00433671	7.2	17.3	CNAG_04960	hypothetical protein
XM_012197539.1	1.25014	3.43668	0.0284096	1.5	3.6	CNAG_07605	hypothetical protein
XM_012197250.1	1.24988	5.49168	0.00611039	7.3	17.5	CNAG_01610	hypothetical protein
XM_012195079.1	1.24859	5.82818	0.00848363	20.3	48.4	CNAG_05714	hypothetical protein
XM_012195646.1	1.24575	3.65649	0.00985589	5	11.9	CNAG_03118	hypothetical protein
XM_012195562.1	1.2449	6.31738	0.000179452	15.1	36	CNAG_03425	hypothetical protein
XM_012190842.1	1.24367	4.04488	0.0181397	6.9	16.4	CNAG_00266	hypothetical protein
XM_012192230.1	1.24337	6.37304	0.00141007	17.2	40.9	CNAG_04023	hypothetical protein
XM_012195585.1	1.2254	5.41906	0.00771182	19.3	45.4	CNAG_03490	hypothetical protein
XM_012195305.1	1.2247	5.32907	0.00427041	14.7	34.6	CNAG_06553	hypothetical protein
XM_012191592.1	1.22044	3.81523	0.025463	5.8	13.7	CNAG_00818	hypothetical protein
XM_012194140.1	1.21247	7.21394	0.00366982	39.3	91.6	CNAG_01423	hypothetical protein
XM_012191517.1	1.21118	5.98345	0.0134413	24.5	57.1	CNAG_00711	hypothetical protein
XM_012196721.1	1.20972	8.86481	0.00480971	109.2	254.1	CNAG_04630	hypothetical protein
XM_012197817.1	1.2093	6.15585	0.0006014	59.2	137.9	CNAG_06214	hypothetical protein
XM_012196883.1	1.20918	3.70497	0.0322818	3.4	7.8	CNAG_04886	hypothetical protein
XM_012198299.1	1.20658	8.4476	0.000516622	91	211.3	CNAG_05665	hypothetical protein
XM_012192460.1	1.20554	3.41348	0.0221655	2.3	5.4	CNAG_02911	hypothetical protein
XM_012195007.1	1.1982	6.72798	0.0104125	105	242.6	CNAG_05859	hypothetical protein
XM_012195382.1	1.19687	6.91776	0.00520541	46.6	107.5	CNAG_06673	hypothetical protein
XM_012192433.1	1.18884	3.92867	0.021327	4.9	11.3	CNAG_02975	hypothetical protein
XM_012197041.1	1.18672	4.89754	0.0105828	4.5	10.3	CNAG_01707	hypothetical protein
XM_012194057.1	1.1867	5.90138	0.00512051	65.2	149.6	CNAG_01289	hypothetical protein
XM_012194610.1	1.18625	5.76758	0.00957158	24.4	56.1	CNAG_02188	hypothetical protein
XM_012194301.1	1.18146	5.70951	0.0263467	29.5	67.2	CNAG_02501	hypothetical protein
XM_012195130.1	1.18097	6.34973	0.00221937	42.9	97.9	CNAG_05776	hypothetical protein
XM_012192170.1	1.17912	5.95797	0.0161649	62.2	142.3	CNAG_03937	hypothetical protein
XM_012196377.1	1.17863	5.60507	0.00426782	17.4	39.6	CNAG_04371	hypothetical protein
XM_012195689.1	1.17555	5.28446	0.00675083	43.9	99.7	CNAG_03178	hypothetical protein
XM_012197818.1	1.17405	4.64466	0.020151	17.5	39.6	CNAG_06216	hypothetical protein
XM_012193225.1	1.17287	3.91258	0.0377868	4.9	11.2	CNAG_04949	hypothetical protein
XM_012196880.1	1.1717	4.01488	0.0360724	6.5	14.8	CNAG_04880	hypothetical protein
XM_012196247.1	1.17141	6.79249	0.0151479	29.4	66.6	CNAG_04173	hypothetical protein
XM_012196200.1	1.16755	7.96204	0.0267959	96.5	218.5	CNAG_04106	hypothetical protein
XM_012191634.1	1.16695	7.86725	0.00528168	52.7	119.2	CNAG_07320	hypothetical protein
XM_012192576.1	1.16534	8.50837	0.00439309	76.1	171.7	CNAG_07555	hypothetical protein
XM_012190870.1	1.16489	5.36065	0.0230752	6.7	15.1	CNAG_07351	hypothetical protein
XM_012194134.1	1.16156	4.04123	0.0376293	4.3	9.7	CNAG_01405	hypothetical protein
XM_012198142.1	1.1558	5.11019	0.0159565	15.5	34.8	CNAG_06505	hypothetical protein
XM_012192062.1	1.15493	9.03481	0.0316645	336.9	755.8	CNAG_03782	hypothetical protein
XM_012197644.1	1.15434	7.01903	0.0171744	17.7	39.7	CNAG_06178	hypothetical protein
XM_012197312.1	1.14515	10.1924	0.0147939	1161	2585.6	CNAG_01713	hypothetical protein
XM_012191557.1	1.14497	5.75831	0.01925	13	28.9	CNAG_00766	hypothetical protein
XM_012195179.1	1.14496	10.0222	0.0181891	301.4	671.1	CNAG_05835	hypothetical protein, variant
XM_012196590.1	1.14395	9.94843	0.0262019	189.7	422	CNAG_04737	hypothetical protein
XM_012190967.1	1.1433	7.97256	0.035135	37	82.3	CNAG_00583	hypothetical protein
XM_012197562.1	1.13977	4.62282	0.0309062	17.2	38.1	CNAG_07026	hypothetical protein
XM_012196778.1	1.13256	5.62953	0.0213544	11.3	25	CNAG_04730	hypothetical protein
XM_012192888.1	1.13183	13.3685	0.049264	10742.4	23706	CNAG_03012	hypothetical protein
XM_012198369.1	1.12534	6.80792	0.0346297	25	54.9	CNAG_05422	hypothetical protein
XM_012195882.1	1.12289	8.85801	0.0105962	210.2	460.8	CNAG_03454	hypothetical protein
XM_012195237.1	1.119	8.19422	0.033853	79.8	174.4	CNAG_05915	hypothetical protein
XM_012193214.1	1.11734	5.67256	0.0215442	26.9	58.8	CNAG_04935	hypothetical protein
XM_012196490.1	1.11631	4.99873	0.0357939	8.5	18.6	CNAG_07763	hypothetical protein
XM_012195688.1	1.11251	7.32624	0.03434	31.9	69.5	CNAG_03177	hypothetical protein, variant
XM_012198311.1	1.11011	6.9817	0.0319665	74	160.6	CNAG_05342	hypothetical protein
XM_012193369.1	1.09103	11.5358	0.0481953	5028.9	10787.2	CNAG_05167	hypothetical protein
