# Supplementary material for: Galectin-3 impacts Cryptococcus neoformans infection through direct antifungal effects
Source: Nat Commun. 2017 Dec 6;8:1968. doi: 10.1038/s41467-017-02126-7 (PMC5719036; doi:10.1038/s41467-017-02126-7)
Supplement: Supplementary file 6 — Supplementary Data 4 [file 41467_2017_2126_MOESM6_ESM.xlsx]

## Sheet: Sheet1
Supplementary Data 4. Down regulated genes with hypothetical functions in C. neoformans upon exposure to Gal-3.
Gene	logFC	logCPM	PValue	Avg RPKM-C	Avg RPKM-T	Gene ID	Annotation
XM_012194816.1	-9.59162	1.37505	5.27e-22	1	0	CNAG_02523	hypothetical protein, variant
XM_012198163.1	-5.66678	-0.408432	1.23e-07	2.4	0	CNAG_07934	hypothetical protein partial
XM_012196462.1	-5.12973	0.852576	3.5e-13	5	0.1	CNAG_04517	hypothetical protein partial
XM_012193181.1	-3.95583	-0.194462	5.23e-05	1.8	0.1	CNAG_05278	hypothetical protein
XM_012198454.1	-3.70613	5.37762	1.86e-106	155.9	12	CNAG_05556	hypothetical protein
XM_012191010.1	-3.70435	3.1955	2.81e-24	8.2	0.6	CNAG_00701	hypothetical protein
XM_012196106.1	-3.55323	6.12418	7.96e-11	64.2	5.5	CNAG_04331	hypothetical protein
XM_012191726.1	-3.47722	1.76276	0.00409164	1.7	0.2	CNAG_06757	hypothetical protein
XM_012197200.1	-3.30387	3.06393	3.28e-20	9.5	1	CNAG_01545	hypothetical protein
XM_012193999.1	-3.23168	2.69403	8.31e-15	8.9	0.9	CNAG_01202	hypothetical protein
XM_012198186.1	-3.21193	8.04706	9.18e-13	260.3	28.3	CNAG_05356	hypothetical protein
XM_012194750.1	-3.1898	4.50939	6.44e-48	41.4	4.5	CNAG_02421	hypothetical protein
XM_012194265.1	-3.17274	2.55348	4.07e-16	3.8	0.4	CNAG_07443	hypothetical protein
XM_012194497.1	-3.12118	4.84517	7.12e-47	60.7	7	CNAG_02033	hypothetical protein
XM_012191430.1	-3.11215	3.03512	2.01e-22	12.5	1.5	CNAG_00585	hypothetical protein
XM_012196926.1	-3.07526	-1.70209	0.00731903	3.5	0.4	CNAG_07850	hypothetical protein partial
XM_012197138.1	-2.97441	2.72288	4.86e-14	3.2	0.4	CNAG_01994	hypothetical protein
XM_012190831.1	-2.95334	2.26407	3.87e-15	6.3	0.8	CNAG_00242	hypothetical protein
XM_012196253.1	-2.93898	4.56575	3.4e-45	59.4	7.8	CNAG_04182	hypothetical protein
XM_012192470.1	-2.93458	5.52968	8.47e-52	65.2	8.6	CNAG_02890	hypothetical protein
XM_012194946.1	-2.89844	4.19282	5.85e-35	29.7	4	CNAG_05693	hypothetical protein partial
XM_012195247.1	-2.89698	5.09584	0.0151838	48	6.5	CNAG_05937	hypothetical protein, variant
XM_012195189.1	-2.83164	3.03289	1.89e-12	11	1.6	CNAG_05854	hypothetical protein
XM_012195188.1	-2.81707	1.03677	5e-06	2.5	0.4	CNAG_05853	hypothetical protein
XM_012190937.1	-2.7623	4.68657	3.53e-36	25.9	3.8	CNAG_00487	hypothetical protein partial
XM_012194021.1	-2.73242	5.69924	9.43e-26	50.5	7.7	CNAG_01244	hypothetical protein
XM_012192505.1	-2.70789	5.7869	1.74e-36	136.5	21	CNAG_02798	hypothetical protein partial
XM_012193274.1	-2.70376	2.13353	1.84e-08	11	1.7	CNAG_05022	hypothetical protein
XM_012194371.1	-2.69882	5.76415	2.69e-54	58.1	9	CNAG_02316	hypothetical protein
XM_012197289.1	-2.55502	1.07444	0.0239436	1.1	0.2	CNAG_01673	hypothetical protein, variant
XM_012192781.1	-2.55163	4.71308	3.25e-22	48	8.2	CNAG_02842	hypothetical protein
XM_012193996.1	-2.52738	3.44827	1.94e-21	17.2	3	CNAG_01194	hypothetical protein
XM_012191674.1	-2.50377	5.43593	2.62e-42	54.1	9.6	CNAG_07382	hypothetical protein
XM_012193605.1	-2.50033	5.07442	2.39e-36	52.8	9.4	CNAG_07428	hypothetical protein
XM_012193030.1	-2.49183	0.328583	0.000507591	38.3	6.7	CNAG_07577	hypothetical protein partial
XM_012191432.1	-2.47966	3.75345	7.53e-17	15.6	2.8	CNAG_00587	hypothetical protein
XM_012197471.1	-2.4732	4.74483	8.98e-36	30.4	5.5	CNAG_01943	hypothetical protein
XM_012196694.1	-2.46397	0.929957	0.000111434	5.1	0.9	CNAG_04593	hypothetical protein partial
XM_012194362.1	-2.46065	6.94111	4.68e-27	105.8	19.4	CNAG_02347	hypothetical protein
XM_012192692.1	-2.44226	6.79774	3.19e-08	176.3	32.7	CNAG_02706	hypothetical protein
XM_012193608.1	-2.41653	4.26059	4.3e-18	8.6	1.6	CNAG_01276	hypothetical protein
XM_012195459.1	-2.41069	0.266541	0.00453726	4.9	0.9	CNAG_03141	hypothetical protein
XM_012196641.1	-2.40903	1.05414	3.24e-05	129	24.2	CNAG_07858	hypothetical protein partial
XM_012193806.1	-2.40884	3.03774	8.62e-06	67.7	12.8	CNAG_00924	hypothetical protein partial
XM_012194499.1	-2.40433	1.53737	6.28e-06	3.3	0.6	CNAG_02036	hypothetical protein
XM_012191170.1	-2.40342	3.70977	1.63e-15	13.4	2.5	CNAG_00144	hypothetical protein
XM_012193193.1	-2.40218	4.04665	0.00172522	6.9	1.3	CNAG_05298	hypothetical protein
XM_012197656.1	-2.39685	5.29685	7.71e-33	36.8	7	CNAG_06202	hypothetical protein
XM_012194763.1	-2.36145	2.17695	1.33e-08	7.9	1.5	CNAG_02442	hypothetical protein
XM_012194910.1	-2.36123	2.43142	1.98e-09	2.6	0.5	CNAG_06636	hypothetical protein
XM_012196613.1	-2.34886	4.06615	5.23e-17	24.7	4.9	CNAG_04689	hypothetical protein
XM_012194857.1	-2.33254	4.24305	3.24e-11	18.7	3.7	CNAG_07638	hypothetical protein
XM_012198084.1	-2.33233	4.30314	1.69e-25	26.4	5.3	CNAG_06406	hypothetical protein, variant
XM_012194828.1	-2.33053	0.123804	0.00278107	4.3	0.8	CNAG_02537	hypothetical protein
XM_012193742.1	-2.30657	1.43725	8.17e-06	1.7	0.3	CNAG_00899	hypothetical protein
XM_012193561.1	-2.29244	3.60845	8.51e-13	24	4.9	CNAG_01381	hypothetical protein partial
XM_012193541.1	-2.27688	3.55261	5.92e-14	14.1	2.9	CNAG_01443	hypothetical protein
XM_012195831.1	-2.2659	3.57922	4.3e-14	12.2	2.5	CNAG_03381	hypothetical protein
XM_012196375.1	-2.26505	1.44388	4.57e-06	14.3	3	CNAG_04369	hypothetical protein
XM_012191647.1	-2.25443	1.86203	0.0407776	2.6	0.5	CNAG_07332	hypothetical protein, variant
XM_012195998.1	-2.24845	-0.380138	0.00390796	1.3	0.3	CNAG_07737	hypothetical protein
XM_012196642.1	-2.20826	5.8237	3.74e-29	39.6	8.6	CNAG_04610	hypothetical protein partial
XM_012193973.1	-2.2075	1.56199	5.19e-05	11.1	2.4	CNAG_01171	hypothetical protein
XM_012195811.1	-2.20409	3.19344	1.78e-11	12.7	2.8	CNAG_03354	hypothetical protein
XM_012195995.1	-2.19528	-0.741603	0.0115119	7.1	1.5	CNAG_07733	hypothetical protein partial
XM_012198239.1	-2.17808	2.51163	5.06e-09	4.3	1	CNAG_05512	hypothetical protein
XM_012193794.1	-2.17045	3.22753	4.1e-10	5.6	1.3	CNAG_00903	hypothetical protein, variant 2
XM_012195129.1	-2.15949	3.07563	0.0401782	8.3	1.9	CNAG_05774	hypothetical protein, variant
XM_012191449.1	-2.13784	-0.123118	0.00897242	2	0.5	CNAG_00608	hypothetical protein
XM_012195533.1	-2.11148	2.35282	4.52e-06	4.8	1.1	CNAG_03346	hypothetical protein
XM_012193439.1	-2.11068	3.52259	2.96e-12	34.4	8	CNAG_05286	hypothetical protein
XM_012191262.1	-2.10862	6.00015	5.61e-25	108.6	25.3	CNAG_00319	hypothetical protein, variant
XM_012198104.1	-2.09568	4.72273	3.5e-15	75.7	17.8	CNAG_06437	hypothetical protein
XM_012195110.1	-2.0787	4.28562	3.41e-18	36	8.6	CNAG_05751	hypothetical protein
XM_012193054.1	-2.07706	2.56281	3.02e-07	2.6	0.6	CNAG_04962	hypothetical protein
XM_012197495.1	-2.07192	3.78292	1.86e-13	17.3	4.1	CNAG_01977	hypothetical protein partial
XM_012197270.1	-2.06823	3.78567	7.71e-09	30.4	7.3	CNAG_01643	hypothetical protein
XM_012194821.1	-2.06781	6.83039	6.84e-31	418.2	100.3	CNAG_02529	hypothetical protein
XM_012191807.1	-2.05375	2.77229	0.000152028	6.1	1.5	CNAG_03731	hypothetical protein
XM_012192615.1	-2.05288	0.450886	0.00164252	2.2	0.5	CNAG_06907	hypothetical protein partial
XM_012192186.1	-2.04634	4.32297	5.99e-18	20.8	5.1	CNAG_03961	hypothetical protein
XM_012192710.1	-2.04569	0.390224	0.00171447	1.9	0.5	CNAG_02740	hypothetical protein
XM_012192785.1	-2.04202	5.41226	1.77e-24	46.6	11.4	CNAG_02848	hypothetical protein
XM_012195238.1	-2.03914	6.59951	1.17e-19	92.3	22.6	CNAG_05917	hypothetical protein
XM_012195557.1	-2.0376	4.91182	2.26e-20	104.3	25.5	CNAG_03416	hypothetical protein
XM_012192604.1	-2.032	3.5538	6.33e-10	23.4	5.8	CNAG_07578	hypothetical protein
XM_012191273.1	-2.02762	4.67437	8.39e-14	14.1	3.5	CNAG_00342	hypothetical protein
XM_012195935.1	-2.02557	4.42169	8.35e-15	24.1	6	CNAG_03541	hypothetical protein
XM_012195854.1	-2.0209	2.45017	3.43e-07	11.1	2.7	CNAG_03414	hypothetical protein, variant
XM_012195208.1	-2.01636	-0.245893	0.037434	3.3	0.8	CNAG_05876	hypothetical protein
XM_012190910.1	-2.01578	4.58793	1.07e-12	30.1	7.5	CNAG_00409	hypothetical protein
XM_012195701.1	-2.0103	1.54468	0.000424158	4.3	1.1	CNAG_03197	hypothetical protein
XM_012196277.1	-2.00708	5.11156	8.85e-21	54.8	13.7	CNAG_04212	hypothetical protein
XM_012191134.1	-2.00416	1.85608	0.000427677	1.6	0.4	CNAG_00095	hypothetical protein
XM_012198326.1	-1.9966	4.00603	4.46e-14	50.6	12.8	CNAG_05367	hypothetical protein
XM_012192250.1	-1.99213	4.77605	2.2e-13	65	16.4	CNAG_04045	hypothetical protein
XM_012196628.1	-1.98387	1.41701	0.00018645	6.1	1.5	CNAG_04646	hypothetical protein
XM_012195021.1	-1.98117	2.92102	2.24e-06	13.3	3.4	CNAG_05906	hypothetical protein partial
XM_012194515.1	-1.96918	3.87192	8.4e-13	17.2	4.4	CNAG_02054	hypothetical protein
XM_012196303.1	-1.95975	7.52332	1.39e-24	240.8	62.3	CNAG_04257	hypothetical protein
XM_012193609.1	-1.93967	2.49673	0.00120021	5.3	1.4	CNAG_01275	hypothetical protein
XM_012191606.1	-1.93755	3.37155	1.99e-08	24.5	6.4	CNAG_00838	hypothetical protein
XM_012195789.1	-1.93018	5.55476	3.35e-20	130.9	34.6	CNAG_03323	hypothetical protein
XM_012192370.1	-1.92513	4.26463	1.05e-15	24.2	6.4	CNAG_07488	hypothetical protein
XM_012193666.1	-1.92493	3.1658	1.73e-07	44.6	11.8	CNAG_01114	hypothetical protein
XM_012196134.1	-1.92111	3.70003	2.15e-08	12.7	3.4	CNAG_04411	hypothetical protein
XM_012197211.1	-1.8955	8.42312	1.46e-11	283.6	76.7	CNAG_01562	hypothetical protein, variant
XM_012198119.1	-1.89464	5.10247	2.77e-17	31.7	8.6	CNAG_06456	hypothetical protein
XM_012194109.1	-1.89442	8.22633	4.45e-09	225.6	61.1	CNAG_01368	hypothetical protein, variant
XM_012190928.1	-1.88986	5.59742	1.21e-18	120.9	32.9	CNAG_00454	hypothetical protein
XM_012193503.1	-1.88486	1.90224	0.000296369	4.3	1.2	CNAG_07976	hypothetical protein partial
XM_012192340.1	-1.88126	6.92156	8.93e-08	99.4	27.2	CNAG_06780	hypothetical protein
XM_012198429.1	-1.87675	3.63135	6.91e-11	24.1	6.6	CNAG_05510	hypothetical protein, variant
XM_012195380.1	-1.85923	5.62832	1.62e-17	166.1	46.1	CNAG_06669	hypothetical protein
XM_012196514.1	-1.85213	5.41363	5.49e-11	40.9	11.4	CNAG_04919	hypothetical protein
XM_012195676.1	-1.85174	4.91828	1.04e-17	13.5	3.8	CNAG_03163	hypothetical protein, variant 1
XM_012194116.1	-1.84913	4.89632	2.39e-11	136.5	38.2	CNAG_01379	hypothetical protein
XM_012193449.1	-1.8465	2.73221	0.00412598	4.1	1.1	CNAG_05304	hypothetical protein, variant 2
XM_012197509.1	-1.84465	6.21635	1.42e-14	87.5	24.5	CNAG_02002	hypothetical protein
XM_012191794.1	-1.83975	4.66874	1.12e-10	15.3	4.3	CNAG_03696	hypothetical protein partial
XM_012193399.1	-1.83078	3.82267	9.54e-10	14.8	4.2	CNAG_05227	hypothetical protein
XM_012192295.1	-1.82212	-0.946587	0.027146	1.2	0.4	CNAG_06715	hypothetical protein partial
XM_012197080.1	-1.81936	4.77684	2.95e-06	8.5	2.4	CNAG_01842	hypothetical protein
XM_012197668.1	-1.8118	3.47387	3.4e-08	9	2.6	CNAG_06239	hypothetical protein
XM_012198034.1	-1.79688	2.82795	1.34e-05	12.4	3.6	CNAG_06341	hypothetical protein
XM_012191394.1	-1.77834	6.66796	6.23e-23	410.6	120.5	CNAG_00534	hypothetical protein
XM_012198507.1	-1.77678	6.8613	3.54e-21	216.9	63.7	CNAG_05638	hypothetical protein
XM_012191810.1	-1.77539	3.41564	1.37e-06	7.6	2.2	CNAG_03735	hypothetical protein
XM_012193837.1	-1.77438	3.57992	1.95e-08	33.9	10	CNAG_00980	hypothetical protein partial
XM_012194728.1	-1.76981	4.06641	2.39e-07	26	7.7	CNAG_02386	hypothetical protein
XM_012197775.1	-1.76928	6.2152	1.33e-15	98.4	29.1	CNAG_06147	hypothetical protein
XM_012192112.1	-1.76826	8.92068	2.04e-28	694.2	205.2	CNAG_03857	hypothetical protein
XM_012194571.1	-1.76558	3.5568	3.17e-07	6.7	2	CNAG_02124	hypothetical protein
XM_012191383.1	-1.75382	7.07703	5.85e-13	38.3	11.4	CNAG_00520	hypothetical protein
XM_012192347.1	-1.74517	1.67636	0.00160395	4	1.2	CNAG_06795	hypothetical protein
XM_012195414.1	-1.74243	-0.100068	0.0199173	2.9	0.9	CNAG_07684	hypothetical protein partial
XM_012192277.1	-1.74188	-1.12387	0.0489686	1.8	0.5	CNAG_04084	hypothetical protein partial
XM_012194160.1	-1.74046	5.52284	8.79e-10	314.4	94.6	CNAG_01451	hypothetical protein
XM_012196690.1	-1.73602	1.71449	0.0153205	2.1	0.6	CNAG_04588	hypothetical protein
XM_012191253.1	-1.73255	5.85294	1.7e-18	485.7	147.2	CNAG_00307	hypothetical protein
XM_012198544.1	-1.72995	6.66775	1.37e-16	186.5	56.6	CNAG_07884	hypothetical protein
XM_012192384.1	-1.72158	3.75874	5.71e-06	11.6	3.5	CNAG_06973	hypothetical protein partial
XM_012195279.1	-1.71394	5.87997	6.61e-13	75.3	23.1	CNAG_06529	hypothetical protein
XM_012190793.1	-1.71379	6.17206	1.37e-19	32.4	9.9	CNAG_00125	hypothetical protein
XM_012194277.1	-1.70654	2.28202	0.00017634	6.4	2	CNAG_07979	hypothetical protein
XM_012194831.1	-1.6855	5.54852	1.12e-07	21.8	6.8	CNAG_02540	hypothetical protein
XM_012197354.1	-1.68386	6.84	6.79e-15	323.8	101.4	CNAG_01771	hypothetical protein
XM_012193720.1	-1.68347	3.53418	0.000824758	18.3	5.7	CNAG_00968	hypothetical protein
XM_012197531.1	-1.66987	6.65374	4.53e-10	60.1	19	CNAG_07595	hypothetical protein
XM_012193023.1	-1.66983	0.408035	0.0190116	1.7	0.5	CNAG_07567	hypothetical protein
XM_012191637.1	-1.66578	4.0779	1.54e-07	10	3.2	CNAG_07322	hypothetical protein
XM_012191450.1	-1.66163	6.37974	5.38e-17	35.1	11.2	CNAG_00609	hypothetical protein
XM_012194348.1	-1.65739	4.12512	1.34e-06	7.2	2.3	CNAG_02392	hypothetical protein
XM_012192928.1	-1.6516	4.14265	1.08e-07	12.1	3.9	CNAG_03076	hypothetical protein partial
XM_012193319.1	-1.64839	2.91927	0.000794224	11.6	3.7	CNAG_05091	hypothetical protein
XM_012191797.1	-1.64804	7.18443	2.97e-13	86.3	27.7	CNAG_03709	hypothetical protein
XM_012191277.1	-1.64738	4.47014	4.68e-08	23.9	7.7	CNAG_00349	hypothetical protein
XM_012194554.1	-1.64135	3.25017	9.51e-05	6.5	2.1	CNAG_02101	hypothetical protein
XM_012194945.1	-1.63411	4.4379	2.18e-06	10.7	3.5	CNAG_05687	hypothetical protein
XM_012197591.1	-1.6334	5.47929	6.24e-12	25.9	8.4	CNAG_06055	hypothetical protein
XM_012191169.1	-1.63153	4.90338	2.39e-05	16.9	5.5	CNAG_00142	hypothetical protein
XM_012198547.1	-1.62699	9.62166	5.9e-14	1581.2	515.2	CNAG_07888	hypothetical protein
XM_012196165.1	-1.62087	2.60628	0.00026905	3.5	1.1	CNAG_04492	hypothetical protein partial
XM_012191547.1	-1.61127	3.30294	0.000120308	25.7	8.4	CNAG_00751	hypothetical protein partial
XM_012191156.1	-1.60969	0.787837	0.0322999	1.2	0.4	CNAG_00124	hypothetical protein
XM_012194299.1	-1.60794	4.39883	4.03e-06	22.1	7.3	CNAG_02509	hypothetical protein
XM_012195712.1	-1.60641	3.90488	8.25e-07	10.9	3.6	CNAG_03215	hypothetical protein
XM_012196489.1	-1.60375	-0.0941949	0.0340926	25.2	8.1	CNAG_07762	hypothetical protein partial
XM_012197945.1	-1.6001	1.92299	0.0358851	3.7	1.2	CNAG_07940	hypothetical protein
XM_012197176.1	-1.59865	5.50443	6.72e-12	26	8.7	CNAG_01501	hypothetical protein
XM_012196805.1	-1.59831	3.58532	4.08e-06	9.5	3.2	CNAG_04772	hypothetical protein
XM_012198209.1	-1.59767	0.565484	0.0306666	1.2	0.4	CNAG_05414	hypothetical protein
XM_012197178.1	-1.58538	6.0714	9.06e-05	62.5	21	CNAG_01506	hypothetical protein
XM_012192816.1	-1.58448	2.53003	0.0125445	9.1	3.1	CNAG_02893	hypothetical protein, variant
XM_012197982.1	-1.58179	5.24085	4.39e-06	54.8	18.4	CNAG_06273	hypothetical protein
XM_012195623.1	-1.58168	3.8141	7.04e-07	15.2	5.1	CNAG_06993	hypothetical protein
XM_012198039.1	-1.5798	9.026	1.03e-06	473.6	159.4	CNAG_06347	hypothetical protein
XM_012191396.1	-1.57695	4.84283	6.86e-06	70	23.6	CNAG_00536	hypothetical protein
XM_012193628.1	-1.57467	1.72764	0.00525128	1.2	0.4	CNAG_07432	hypothetical protein
XM_012191462.1	-1.57032	1.54813	0.0133061	4.6	1.6	CNAG_00639	hypothetical protein
XM_012194373.1	-1.56887	0.441878	0.0324155	1	0.3	CNAG_02311	hypothetical protein
XM_012191399.1	-1.56363	4.28582	0.000713725	53.4	18.2	CNAG_00538	hypothetical protein
XM_012197017.1	-1.55964	5.58138	6.93e-08	20.6	7	CNAG_01658	hypothetical protein
XM_012197464.1	-1.55939	3.27492	0.00187146	14.8	5.1	CNAG_01931	hypothetical protein partial
XM_012196649.1	-1.55233	2.90522	0.00517124	4.6	1.6	CNAG_04597	hypothetical protein
XM_012191725.1	-1.54995	7.47615	3.45e-09	229.5	78.9	CNAG_06760	hypothetical protein
XM_012193332.1	-1.53635	4.6624	1.72e-07	48.3	16.8	CNAG_05111	hypothetical protein
XM_012194749.1	-1.5328	0.675362	0.041284	1.4	0.5	CNAG_02420	hypothetical protein
XM_012193673.1	-1.5306	6.44118	1.21e-07	153.9	53.6	CNAG_01092	hypothetical protein
XM_012193265.1	-1.52937	2.86608	0.000406918	4.5	1.6	CNAG_05006	hypothetical protein
XM_012191354.1	-1.52627	1.10612	0.0224957	2.2	0.8	CNAG_00472	hypothetical protein
XM_012194636.1	-1.52536	3.35917	0.000339496	8.2	2.9	CNAG_02224	hypothetical protein, variant
XM_012194687.1	-1.52393	1.66117	0.0113405	1.4	0.5	CNAG_02322	hypothetical protein
XM_012192117.1	-1.51978	3.56865	6.84e-05	26	9.1	CNAG_03862	hypothetical protein partial
XM_012198251.1	-1.51947	2.91773	0.00188583	10.5	3.7	CNAG_05536	hypothetical protein
XM_012197592.1	-1.51743	5.55583	2.75e-08	72.2	25.3	CNAG_06056	hypothetical protein
XM_012192885.1	-1.50784	3.03003	0.000692459	30.8	10.9	CNAG_03009	hypothetical protein
XM_012197240.1	-1.50507	3.97443	0.000362151	17.1	6	CNAG_01599	hypothetical protein
XM_012195517.1	-1.50331	3.28685	0.00104498	14.9	5.3	CNAG_03291	hypothetical protein
XM_012192852.1	-1.49912	6.0315	2.71e-10	136.6	48.7	CNAG_02952	hypothetical protein
XM_012191659.1	-1.49867	7.18138	2.88e-12	104	37.1	CNAG_07352	hypothetical protein
XM_012191152.1	-1.49579	2.46135	0.0108042	8.7	3.1	CNAG_00118	hypothetical protein
XM_012194533.1	-1.49382	5.04567	4.37e-06	55.4	19.8	CNAG_02075	hypothetical protein
XM_012191744.1	-1.49072	5.34754	5.71e-08	29.2	10.4	CNAG_06716	hypothetical protein
XM_012191236.1	-1.48935	4.26007	0.000574617	12.8	4.6	CNAG_00275	hypothetical protein
XM_012196705.1	-1.48923	4.11161	0.000318567	41.7	15	CNAG_04607	hypothetical protein
XM_012196936.1	-1.48889	4.5963	0.0120549	11.9	4.3	CNAG_07867	hypothetical protein, variant
XM_012190962.1	-1.4745	4.07196	8.49e-06	16.7	6	CNAG_00568	hypothetical protein
XM_012194053.1	-1.47411	2.74748	0.00732313	5.1	1.8	CNAG_01286	hypothetical protein
XM_012196483.1	-1.47337	5.89436	9.53e-07	66.5	24.1	CNAG_07020	hypothetical protein
XM_012193039.1	-1.4675	7.80565	1.84e-10	276.2	100.6	CNAG_07971	hypothetical protein
XM_012194093.1	-1.46649	4.24994	0.000236028	13.8	5	CNAG_01344	hypothetical protein
XM_012194100.1	-1.4621	3.47927	0.000462946	8.5	3.1	CNAG_01353	hypothetical protein partial
XM_012193104.1	-1.46183	0.650313	0.0384772	1.8	0.6	CNAG_05087	hypothetical protein
XM_012197192.1	-1.45343	0.395413	0.0463261	2	0.7	CNAG_01528	hypothetical protein
XM_012192713.1	-1.44833	2.70115	0.00916248	18	6.6	CNAG_02750	hypothetical protein, variant 2
XM_012194593.1	-1.44693	2.64217	0.0109773	5.7	2.1	CNAG_02157	hypothetical protein
XM_012195776.1	-1.44336	1.02321	0.0369038	3.4	1.2	CNAG_03307	hypothetical protein partial
XM_012192111.1	-1.44014	6.82403	8.95e-07	91.1	33.8	CNAG_03856	hypothetical protein
XM_012196325.1	-1.43642	5.94477	1.34e-06	63.3	23.5	CNAG_04292	hypothetical protein
XM_012191864.1	-1.43378	2.35615	0.0128668	4.7	1.7	CNAG_03869	hypothetical protein partial
XM_012194959.1	-1.42872	6.38521	4.42e-06	67.6	25.2	CNAG_05719	hypothetical protein
XM_012197868.1	-1.42792	2.03016	0.0133481	11.3	4.2	CNAG_08014	hypothetical protein
XM_012193705.1	-1.42736	4.69656	3e-05	38.2	14.3	CNAG_01012	hypothetical protein
XM_012195954.1	-1.42656	0.688298	0.0412702	1.4	0.5	CNAG_03578	hypothetical protein
XM_012193156.1	-1.42224	5.33802	1.26e-07	48.8	18.3	CNAG_05226	hypothetical protein
XM_012191556.1	-1.42135	3.60837	0.000349988	11.5	4.3	CNAG_00765	hypothetical protein
XM_012197676.1	-1.42031	3.38414	0.000744378	25.3	9.5	CNAG_07008	hypothetical protein
XM_012196088.1	-1.41876	6.61849	0.000130298	112.5	42.4	CNAG_04295	hypothetical protein
XM_012193059.1	-1.4177	7.32924	2.61e-08	153.5	57.8	CNAG_04979	hypothetical protein
XM_012191326.1	-1.41322	5.93491	3.45e-08	20.6	7.8	CNAG_00439	hypothetical protein
XM_012197198.1	-1.40838	2.60658	0.02136	7.4	2.8	CNAG_01541	hypothetical protein
XM_012193304.1	-1.40816	3.44971	0.00208333	8.4	3.2	CNAG_05064	hypothetical protein
XM_012195514.1	-1.40766	3.07524	0.00437847	8.1	3	CNAG_03285	hypothetical protein
XM_012192533.1	-1.4073	3.28055	0.00114334	5.9	2.2	CNAG_02723	hypothetical protein
XM_012192768.1	-1.4014	4.7318	6.22e-05	23	8.8	CNAG_02824	hypothetical protein
XM_012191225.1	-1.39874	5.16638	0.000181719	103.6	39.5	CNAG_00255	hypothetical protein
XM_012193964.1	-1.39323	7.37189	4.72e-06	106.3	40.7	CNAG_01156	hypothetical protein
XM_012191543.1	-1.38777	7.18345	0.000773412	105.3	40.5	CNAG_00746	hypothetical protein
XM_012196000.1	-1.38749	3.09633	0.00863768	13.6	5.2	CNAG_07740	hypothetical protein
XM_012194326.1	-1.38653	3.26397	0.00601956	7.9	3	CNAG_02441	hypothetical protein
XM_012192664.1	-1.38645	0.765482	0.0493993	1.9	0.7	CNAG_02660	hypothetical protein partial
XM_012193998.1	-1.38448	2.74704	0.00825918	11.8	4.6	CNAG_01201	hypothetical protein
XM_012198255.1	-1.38254	0.684412	0.0480129	2.5	1	CNAG_05542	hypothetical protein
XM_012194803.1	-1.38162	1.85534	0.0226216	4	1.5	CNAG_02508	hypothetical protein
XM_012192571.1	-1.38042	3.82821	0.000372634	21.1	8.2	CNAG_07547	hypothetical protein
XM_012195429.1	-1.37457	4.30708	0.00648579	12.9	5	CNAG_07989	hypothetical protein
XM_012192242.1	-1.37422	5.87757	2.12e-07	141.3	54.9	CNAG_04037	hypothetical protein
XM_012196645.1	-1.37255	5.07094	4.74e-05	27.6	10.7	CNAG_04606	hypothetical protein
XM_012191229.1	-1.37062	9.20527	1.08e-07	450.9	175.5	CNAG_00261	hypothetical protein
XM_012191210.1	-1.36921	3.30337	0.00330183	10.1	3.9	CNAG_00231	hypothetical protein
XM_012194172.1	-1.36852	4.254	0.000170612	12.1	4.7	CNAG_06813	hypothetical protein
XM_012196326.1	-1.36617	6.94509	4.33e-06	141	55	CNAG_04294	hypothetical protein
XM_012193604.1	-1.36591	6.14575	4.74e-05	36.8	14.4	CNAG_01283	hypothetical protein
XM_012197925.1	-1.36474	4.46371	0.000255213	18.9	7.4	CNAG_06390	hypothetical protein
XM_012192374.1	-1.3643	6.36114	0.000115009	410.6	160.5	CNAG_07492	hypothetical protein
XM_012196792.1	-1.36021	3.70018	0.00595646	12.5	4.9	CNAG_04749	hypothetical protein
XM_012192741.1	-1.35971	4.89549	6.41e-05	18.9	7.4	CNAG_02785	hypothetical protein partial
XM_012196345.1	-1.35892	9.09579	0.000185217	187	73.3	CNAG_04327	hypothetical protein
XM_012193188.1	-1.3583	5.74498	0.00345114	20	7.8	CNAG_05291	hypothetical protein
XM_012197563.1	-1.35696	4.6795	0.000197507	17.1	6.7	CNAG_05989	hypothetical protein
XM_012195639.1	-1.35132	2.4147	0.018156	6.3	2.5	CNAG_03106	hypothetical protein
XM_012194501.1	-1.34534	4.71793	0.000772684	18.3	7.3	CNAG_02038	hypothetical protein
XM_012192431.1	-1.34375	5.20337	0.000204409	51	20.2	CNAG_02979	hypothetical protein
XM_012193622.1	-1.34196	6.38979	2.33e-06	61	24.3	CNAG_01240	hypothetical protein partial
XM_012197537.1	-1.34171	4.68194	0.000610788	49.5	19.7	CNAG_07601	hypothetical protein, variant
XM_012193966.1	-1.33889	5.25643	0.000302736	38.2	15.2	CNAG_01161	hypothetical protein
XM_012198200.1	-1.33828	2.71092	0.0423444	34.1	13.6	CNAG_07875	hypothetical protein partial
XM_012197717.1	-1.33802	1.95595	0.0292802	4.3	1.7	CNAG_06062	hypothetical protein
XM_012198037.1	-1.33754	3.85667	0.00124929	9.6	3.8	CNAG_06344	hypothetical protein
XM_012191786.1	-1.33331	5.54863	0.0163446	20.8	8.3	CNAG_03680	hypothetical protein
XM_012192177.1	-1.33272	5.4652	0.00121211	40.3	16.1	CNAG_03945	hypothetical protein
XM_012195667.1	-1.33143	5.53382	0.0072542	50.5	20.2	CNAG_03154	hypothetical protein, variant
XM_012195768.1	-1.32833	4.19486	0.0033448	113.7	45.6	CNAG_03298	hypothetical protein
XM_012192859.1	-1.32096	3.38371	0.00592483	7.3	2.9	CNAG_02964	hypothetical protein
XM_012197004.1	-1.31438	4.56266	0.000638176	17.2	7	CNAG_01624	hypothetical protein
XM_012196372.1	-1.31323	4.03997	0.00314224	28.6	11.6	CNAG_04366	hypothetical protein
XM_012192678.1	-1.30934	3.38414	0.00590676	13.5	5.5	CNAG_02687	hypothetical protein
XM_012192998.1	-1.30667	6.50195	0.000192823	33.9	13.8	CNAG_07530	hypothetical protein
XM_012193333.1	-1.3024	2.60006	0.0187233	8.4	3.4	CNAG_05118	hypothetical protein
XM_012198390.1	-1.29286	4.67719	0.00251012	10.6	4.4	CNAG_05451	hypothetical protein
XM_012191804.1	-1.28828	5.92975	0.0325114	29.6	12.2	CNAG_03726	hypothetical protein
XM_012196846.1	-1.28782	2.55558	0.022874	2.7	1.1	CNAG_04831	hypothetical protein
XM_012191694.1	-1.28771	6.73274	1.14e-05	150.7	62.1	CNAG_07953	hypothetical protein
XM_012191584.1	-1.28588	8.16602	2.86e-05	1081.7	446.7	CNAG_00806	hypothetical protein
XM_012190847.1	-1.28501	3.26743	0.00949244	13.5	5.6	CNAG_00273	hypothetical protein
XM_012193299.1	-1.28325	2.31588	0.0394054	3	1.2	CNAG_05056	hypothetical protein
XM_012197522.1	-1.28151	6.53548	0.000610202	107.8	44.7	CNAG_06956	hypothetical protein
XM_012196526.1	-1.27971	4.75811	0.00957352	26	10.8	CNAG_04887	hypothetical protein
XM_012193213.1	-1.27777	6.99145	4.96e-05	123.7	51.4	CNAG_04934	hypothetical protein
XM_012190848.1	-1.2774	3.50735	0.00940911	6	2.5	CNAG_00274	hypothetical protein
XM_012198400.1	-1.26474	4.55758	0.0110966	17.4	7.3	CNAG_05463	hypothetical protein
XM_012191048.1	-1.26278	9.61666	0.00295886	522.1	219	CNAG_00813	hypothetical protein
XM_012191639.1	-1.25513	5.12842	0.00403655	18.9	8	CNAG_07324	hypothetical protein
XM_012197169.1	-1.24476	11.2427	0.00316429	4714.9	2003	CNAG_01493	hypothetical protein
XM_012196090.1	-1.23232	2.7934	0.0402775	12.9	5.5	CNAG_04300	hypothetical protein
XM_012191460.1	-1.23066	3.84334	0.0252353	4.1	1.8	CNAG_00633	hypothetical protein
XM_012194253.1	-1.23011	4.40903	0.00679109	20.2	8.7	CNAG_07423	hypothetical protein
XM_012192490.1	-1.22497	3.25621	0.0441625	9.1	3.9	CNAG_02845	hypothetical protein
XM_012192263.1	-1.22284	8.82434	0.00120134	603.3	260.1	CNAG_04064	hypothetical protein
XM_012197551.1	-1.222	6.24075	0.00108203	151.9	65.6	CNAG_08003	hypothetical protein
XM_012195205.1	-1.21847	8.99383	0.0267202	391.4	169.3	CNAG_05873	hypothetical protein
XM_012191417.1	-1.21824	5.93533	0.000874875	36.2	15.7	CNAG_00564	hypothetical protein
XM_012198558.1	-1.21578	3.56421	0.0412053	19.5	8.5	CNAG_08025	hypothetical protein
XM_012192411.1	-1.21113	4.7824	0.0200004	8.7	3.8	CNAG_03023	hypothetical protein
XM_012196067.1	-1.20498	3.42487	0.0378191	4.6	2	CNAG_04247	hypothetical protein
XM_012196177.1	-1.20421	3.42764	0.0314289	5.4	2.4	CNAG_04522	hypothetical protein
XM_012192058.1	-1.18784	5.58263	0.00313189	25	11.1	CNAG_03776	hypothetical protein
XM_012198214.1	-1.18623	7.22229	0.012338	120.2	53.1	CNAG_05435	hypothetical protein
XM_012191032.1	-1.17809	5.71259	0.00616251	26.2	11.6	CNAG_00768	hypothetical protein
XM_012190760.1	-1.17767	5.47688	0.00807649	23.7	10.5	CNAG_00014	hypothetical protein
XM_012193695.1	-1.17482	6.18642	0.00753739	50.4	22.5	CNAG_01045	hypothetical protein
XM_012190912.1	-1.15803	6.50452	0.00700275	107	48.3	CNAG_00414	hypothetical protein
XM_012193950.1	-1.15728	5.63982	0.0246778	62.2	28	CNAG_01136	hypothetical protein
XM_012198548.1	-1.15456	5.24485	0.0445818	98.9	44.8	CNAG_07892	hypothetical protein partial
XM_012190851.1	-1.14345	3.79839	0.0446226	12.3	5.6	CNAG_00283	hypothetical protein
XM_012190806.1	-1.1392	6.83539	0.010876	132.8	60.7	CNAG_00160	hypothetical protein partial
XM_012194174.1	-1.13532	7.25937	0.0212279	129.7	59.4	CNAG_06815	hypothetical protein
XM_012197239.1	-1.13289	4.52005	0.0402064	30.2	13.9	CNAG_01596	hypothetical protein
XM_012191772.1	-1.1222	6.5037	0.0218369	144	66.6	CNAG_03650	hypothetical protein
XM_012190924.1	-1.10865	5.28753	0.0389703	30	14	CNAG_00443	hypothetical protein
